# Supplementary material for: 1-Benzoyl-3-(4-n-butyl­phen­yl)thio­urea
Source: Acta Crystallogr Sect E Struct Rep Online. 2011 Dec 14;68(Pt 1):o120. doi: 10.1107/S1600536811051774 (PMC3254467; doi:10.1107/S1600536811051774)
Supplement: Supplementary file 1 [file e-68-0o120-sup1.cif]

##############################################################################
#                                                                            #
# This CIF contains the data in a paper accepted for publication in          #
# Acta Crystallographica Section E. It conforms to the requirements of       #
# Notes for Authors for Acta Crystallographica Section E, and has been       #
# peer reviewed under the auspices of the IUCr Commission on Journals.       #
#                                                                            #
# Full details of the Crystallographic Information File format               #
# are given in the paper "The Crystallographic Information File (CIF):       #
# a New Standard Archive File for Crystallography" by S. R. Hall, F. H.      #
# Allen and I. D. Brown [Acta Cryst. (1991), A47, 655-685].                  #
#                                                                            #
# The current version of the core CIF dictionary is obtainable from          #
# ftp://ftp.iucr.org/pub/cif_core.dic.                                       #
#                                                                            #
# Software is freely available for graphical display of the structure(s)     #
# in this CIF. For information consult the CIF software page                 #
# http://www.iucr.org/resources/cif/software.                                #
#                                                                            #
# This file may be used for bona fide research purposes within the           #
# scientific community so long as proper attribution is given to the journal # 
# article from which it was obtained.                                        #
#                                                                            #
##############################################################################
data_I
_audit_creation_method     SHELXL-97
_chemical_name_systematic
;
1-Benzoyl-3-(4-<i>n</i>-butylphenyl)thiourea
;
_chemical_name_common     ?
_chemical_formula_moiety     'C18 H20 N2 O S'
_chemical_formula_sum     'C18 H20 N2 O S'
_chemical_formula_iupac     'C18 H20 N2 O S'
_chemical_formula_weight     312.42
_chemical_melting_point     ?
_symmetry_cell_setting     triclinic
_symmetry_space_group_name_H-M     'P -1'
_symmetry_space_group_name_Hall     '-P 1'
loop_
    _symmetry_equiv_pos_as_xyz
    'x, y, z'
    '-x, -y, -z'
_cell_length_a     4.648(3)
_cell_length_b     13.274(8)
_cell_length_c     13.690(8)
_cell_angle_alpha     106.765(7)
_cell_angle_beta     90.013(6)
_cell_angle_gamma     92.700(8)
_cell_volume     807.9(8)
_cell_formula_units_Z     2
_cell_measurement_reflns_used     2558
_cell_measurement_theta_min     3.0585
_cell_measurement_theta_max     27.4835
_cell_measurement_temperature     123.1500
_exptl_crystal_description     'Needle like'
_exptl_crystal_colour     Colorless
_exptl_crystal_size_max     0.40
_exptl_crystal_size_mid     0.10
_exptl_crystal_size_min     0.10
_exptl_crystal_density_diffrn     1.284
_exptl_crystal_density_meas     ?
_exptl_crystal_density_method     'not measured'
_exptl_crystal_F_000     332
_exptl_absorpt_coefficient_mu     0.204
_exptl_absorpt_correction_type     none
_exptl_special_details
;
;
_diffrn_ambient_temperature     123(2)
_diffrn_radiation_type     MoK\a
_diffrn_radiation_wavelength     0.71070
_diffrn_radiation_source     'Rotating Anode'
_diffrn_radiation_monochromator     'Graphite Monochromator'
_diffrn_measurement_device_type     'Rigaku/MSC Mercury CCD'
_diffrn_measurement_method     dtintegrate.ref
_diffrn_detector_area_resol_mean     14.6199
_diffrn_reflns_number     6380
_diffrn_reflns_av_R_equivalents     0.0425
_diffrn_reflns_av_sigmaI/netI     0.0396
_diffrn_reflns_theta_min     3.06
_diffrn_reflns_theta_max     27.48
_diffrn_reflns_theta_full     27.48
_diffrn_measured_fraction_theta_max     0.985
_diffrn_measured_fraction_theta_full     0.985
_diffrn_reflns_limit_h_min     -6
_diffrn_reflns_limit_h_max     3
_diffrn_reflns_limit_k_min     -17
_diffrn_reflns_limit_k_max     14
_diffrn_reflns_limit_l_min     -13
_diffrn_reflns_limit_l_max     17
_refine_special_details
;
Refinement of <i>F</i>^2^ against ALL reflections. The weighted <i>R</i>-factor
<i>wR</i> and goodness of fit <i>S</i> are based on <i>F</i>^2^, conventional
<i>R</i>-factors <i>R</i> are based on <i>F</i>, with <i>F</i> set to zero for
negative <i>F</i>^2^. The threshold expression of <i>F</i>^2^ >
\s(<i>F</i>^2^) is used only for calculating <i>R</i>-factors(gt) <i>etc</i>.
and is not relevant to the choice of reflections for refinement.
<i>R</i>-factors based on <i>F</i>^2^ are statistically about twice as large
as those based on <i>F</i>, and <i>R</i>- factors based on ALL data will be
even larger.
;
_reflns_number_total     3632
_reflns_number_gt     3242
_reflns_threshold_expression     I>2sigma(I)
_refine_ls_structure_factor_coef     Fsqd
_refine_ls_matrix_type     full
_refine_ls_R_factor_all     0.0510
_refine_ls_R_factor_gt     0.0425
_refine_ls_wR_factor_gt     0.0986
_refine_ls_wR_factor_ref     0.1028
_refine_ls_goodness_of_fit_ref     1.060
_refine_ls_restrained_S_all     1.060
_refine_ls_number_reflns     3632
_refine_ls_number_parameters     200
_refine_ls_number_restraints     0
_refine_ls_hydrogen_treatment     constr
_refine_ls_weighting_scheme     calc
_refine_ls_weighting_details
         'calc w=1/[\s^2^(Fo^2^)+(0.0399P)^2^+0.4308P] where P=(Fo^2^+2Fc^2^)/3'
_atom_sites_solution_hydrogens     geom
_atom_sites_solution_primary     direct
_atom_sites_solution_secondary     difmap
_refine_ls_shift/su_max     0.000
_refine_ls_shift/su_mean     0.000
_refine_diff_density_max     0.325
_refine_diff_density_min     -0.269
_refine_ls_extinction_method     none
_refine_ls_extinction_coef     ?
loop_
    _atom_type_symbol
    _atom_type_description
    _atom_type_scat_dispersion_real
    _atom_type_scat_dispersion_imag
    _atom_type_scat_source
    'C' 'C' 0.0033 0.0016
                         'International Tables Vol C Tables 4.2.6.8 and 6.1.1.4'
    'H' 'H' 0.0000 0.0000
                         'International Tables Vol C Tables 4.2.6.8 and 6.1.1.4'
    'N' 'N' 0.0061 0.0033
                         'International Tables Vol C Tables 4.2.6.8 and 6.1.1.4'
    'O' 'O' 0.0106 0.0060
                         'International Tables Vol C Tables 4.2.6.8 and 6.1.1.4'
    'S' 'S' 0.1246 0.1234
                         'International Tables Vol C Tables 4.2.6.8 and 6.1.1.4'
_computing_data_collection
                 'CrystalClear (Molecular Structure Corporation & Rigaku, 2001)'
_computing_cell_refinement
                 'CrystalClear (Molecular Structure Corporation & Rigaku, 2001)'
_computing_data_reduction
                 'CrystalClear (Molecular Structure Corporation & Rigaku, 2001)'
_computing_structure_solution     'SIR97 (Altomare <i>et al.</i>, 1999)'
_computing_structure_refinement     'SHELXL97 (Sheldrick, 2008)'
_computing_molecular_graphics
;
ORTEPII (Johnson, 1976) and teXsan (Molecular Structure Corporation &
Rigaku,
2004)
;
_computing_publication_material
                                 'Yadokari-XG 2009 (Kabuto <i>et al.</i>, 2009)'
loop_
    _atom_site_type_symbol
    _atom_site_label
    _atom_site_fract_x
    _atom_site_fract_y
    _atom_site_fract_z
    _atom_site_U_iso_or_equiv
    _atom_site_adp_type
    _atom_site_calc_flag
    _atom_site_refinement_flags
    _atom_site_occupancy
    _atom_site_symmetry_multiplicity
    _atom_site_disorder_assembly
    _atom_site_disorder_group
    C C1 0.4183(3) 0.19623(11) 0.53711(10) 0.0172(3) Uani d . 1 1 . .
    S S1 0.33263(9) 0.11726(3) 0.60881(3) 0.02424(12) Uani d . 1 1 . .
    N N1 0.3191(3) 0.29075(10) 0.54395(9) 0.0180(3) Uani d . 1 1 . .
    H H1 0.3862 0.3194 0.4975 0.022 Uiso calc R 1 1 . .
    N N2 0.6153(3) 0.16024(10) 0.45859(9) 0.0178(3) Uani d . 1 1 . .
    H H2 0.6907 0.0999 0.4556 0.021 Uiso calc R 1 1 . .
    C C2 0.7060(3) 0.20705(12) 0.38572(11) 0.0190(3) Uani d . 1 1 . .
    O O1 0.6324(3) 0.29449(9) 0.38503(9) 0.0271(3) Uani d . 1 1 . .
    C C3 0.1241(3) 0.35335(11) 0.61301(11) 0.0165(3) Uani d . 1 1 . .
    C C4 -0.0402(3) 0.32010(12) 0.68386(12) 0.0212(3) Uani d . 1 1 . .
    H H4 -0.0285 0.2506 0.6890 0.025 Uiso calc R 1 1 . .
    C C5 -0.2219(3) 0.39021(13) 0.74715(12) 0.0217(3) Uani d . 1 1 . .
    H H5 -0.3322 0.3674 0.7959 0.026 Uiso calc R 1 1 . .
    C C6 -0.2477(3) 0.49186(12) 0.74157(11) 0.0190(3) Uani d . 1 1 . .
    C C7 -0.0851(3) 0.52320(12) 0.66869(11) 0.0210(3) Uani d . 1 1 . .
    H H7 -0.1008 0.5922 0.6624 0.025 Uiso calc R 1 1 . .
    C C8 0.0986(3) 0.45522(12) 0.60552(11) 0.0201(3) Uani d . 1 1 . .
    H H8 0.2083 0.4781 0.5566 0.024 Uiso calc R 1 1 . .
    C C9 -0.4331(3) 0.56761(13) 0.81559(11) 0.0227(3) Uani d . 1 1 . .
    H H9B -0.6086 0.5291 0.8295 0.027 Uiso calc R 1 1 . .
    H H9A -0.4937 0.6221 0.7845 0.027 Uiso calc R 1 1 . .
    C C10 -0.2717(3) 0.62093(13) 0.91620(11) 0.0218(3) Uani d . 1 1 . .
    H H10B -0.2076 0.5659 0.9459 0.026 Uiso calc R 1 1 . .
    H H10A -0.0976 0.6598 0.9017 0.026 Uiso calc R 1 1 . .
    C C11 -0.4509(4) 0.69711(14) 0.99458(12) 0.0264(3) Uani d . 1 1 . .
    H H11B -0.5213 0.7509 0.9644 0.032 Uiso calc R 1 1 . .
    H H11A -0.6208 0.6580 1.0117 0.032 Uiso calc R 1 1 . .
    C C12 -0.2805(4) 0.75183(15) 1.09179(13) 0.0329(4) Uani d . 1 1 . .
    H H12C -0.2089 0.6989 1.1217 0.049 Uiso calc R 1 1 . .
    H H12A -0.4055 0.7983 1.1406 0.049 Uiso calc R 1 1 . .
    H H12B -0.1174 0.7935 1.0757 0.049 Uiso calc R 1 1 . .
    C C13 0.8938(3) 0.14395(12) 0.30440(11) 0.0185(3) Uani d . 1 1 . .
    C C14 0.9027(3) 0.16959(13) 0.21251(12) 0.0247(3) Uani d . 1 1 . .
    H H14 0.7984 0.2268 0.2049 0.030 Uiso calc R 1 1 . .
    C C15 1.0633(4) 0.11182(14) 0.13232(12) 0.0281(4) Uani d . 1 1 . .
    H H15 1.0667 0.1287 0.0695 0.034 Uiso calc R 1 1 . .
    C C16 1.2191(4) 0.02936(14) 0.14376(12) 0.0275(4) Uani d . 1 1 . .
    H H16 1.3290 -0.0102 0.0887 0.033 Uiso calc R 1 1 . .
    C C17 1.2152(3) 0.00445(13) 0.23512(12) 0.0245(3) Uani d . 1 1 . .
    H H17 1.3228 -0.0520 0.2428 0.029 Uiso calc R 1 1 . .
    C C18 1.0537(3) 0.06196(12) 0.31573(11) 0.0190(3) Uani d . 1 1 . .
    H H18 1.0526 0.0452 0.3787 0.023 Uiso calc R 1 1 . .
loop_
    _atom_site_aniso_label
    _atom_site_aniso_U_11
    _atom_site_aniso_U_22
    _atom_site_aniso_U_33
    _atom_site_aniso_U_12
    _atom_site_aniso_U_13
    _atom_site_aniso_U_23
    C1 0.0203(7) 0.0183(7) 0.0122(6) 0.0008(5) 0.0007(5) 0.0033(5)
    S1 0.0384(2) 0.01744(19) 0.0190(2) 0.00574(15) 0.01041(15) 0.00803(14)
    N1 0.0224(6) 0.0170(6) 0.0155(6) 0.0029(5) 0.0043(5) 0.0061(5)
    N2 0.0225(6) 0.0157(6) 0.0157(6) 0.0036(5) 0.0035(5) 0.0050(5)
    C2 0.0219(7) 0.0185(7) 0.0172(7) 0.0005(5) 0.0018(5) 0.0062(6)
    O1 0.0365(6) 0.0215(6) 0.0274(6) 0.0072(5) 0.0122(5) 0.0130(5)
    C3 0.0179(7) 0.0171(7) 0.0136(6) 0.0014(5) 0.0001(5) 0.0028(5)
    C4 0.0213(7) 0.0205(7) 0.0227(7) 0.0013(6) 0.0026(6) 0.0078(6)
    C5 0.0209(7) 0.0258(8) 0.0189(7) 0.0008(6) 0.0038(6) 0.0073(6)
    C6 0.0165(7) 0.0227(8) 0.0157(7) 0.0019(5) -0.0034(5) 0.0019(6)
    C7 0.0256(8) 0.0178(7) 0.0196(7) 0.0039(6) -0.0004(6) 0.0052(6)
    C8 0.0242(7) 0.0214(7) 0.0163(7) 0.0016(6) 0.0021(5) 0.0078(6)
    C9 0.0202(7) 0.0267(8) 0.0188(7) 0.0056(6) -0.0002(6) 0.0020(6)
    C10 0.0198(7) 0.0264(8) 0.0172(7) 0.0041(6) 0.0012(6) 0.0029(6)
    C11 0.0261(8) 0.0318(9) 0.0186(8) 0.0060(7) 0.0029(6) 0.0023(7)
    C12 0.0399(10) 0.0363(10) 0.0180(8) 0.0041(8) 0.0022(7) 0.0004(7)
    C13 0.0203(7) 0.0189(7) 0.0163(7) -0.0016(5) 0.0020(5) 0.0055(6)
    C14 0.0300(8) 0.0260(8) 0.0214(8) 0.0048(6) 0.0040(6) 0.0116(6)
    C15 0.0361(9) 0.0335(9) 0.0161(7) 0.0021(7) 0.0052(6) 0.0091(7)
    C16 0.0299(8) 0.0286(9) 0.0208(8) 0.0022(7) 0.0077(6) 0.0020(7)
    C17 0.0241(8) 0.0237(8) 0.0250(8) 0.0026(6) 0.0032(6) 0.0058(6)
    C18 0.0203(7) 0.0203(7) 0.0165(7) -0.0014(6) 0.0005(5) 0.0058(6)
_geom_special_details
;
 All esds (except the esd in the dihedral angle between two l.s. planes)
 are estimated using the full covariance matrix.  The cell esds are taken
 into account individually in the estimation of esds in distances, angles
 and torsion angles; correlations between esds in cell parameters are only
 used when they are defined by crystal symmetry.  An approximate (isotropic)
 treatment of cell esds is used for estimating esds involving l.s. planes.
;
loop_
    _geom_bond_atom_site_label_1
    _geom_bond_atom_site_label_2
    _geom_bond_site_symmetry_2
    _geom_bond_distance
    _geom_bond_publ_flag
    C1 N1 . 1.335(2) ?
    C1 N2 . 1.4028(19) ?
    C1 S1 . 1.6659(16) ?
    N1 C3 . 1.4228(18) ?
    N1 H1 . 0.8800 ?
    N2 C2 . 1.3755(19) ?
    N2 H2 . 0.8800 ?
    C2 O1 . 1.2282(19) ?
    C2 C13 . 1.495(2) ?
    C3 C4 . 1.391(2) ?
    C3 C8 . 1.396(2) ?
    C4 C5 . 1.393(2) ?
    C4 H4 . 0.9500 ?
    C5 C6 . 1.384(2) ?
    C5 H5 . 0.9500 ?
    C6 C7 . 1.397(2) ?
    C6 C9 . 1.508(2) ?
    C7 C8 . 1.383(2) ?
    C7 H7 . 0.9500 ?
    C8 H8 . 0.9500 ?
    C9 C10 . 1.532(2) ?
    C9 H9B . 0.9900 ?
    C9 H9A . 0.9900 ?
    C10 C11 . 1.523(2) ?
    C10 H10B . 0.9900 ?
    C10 H10A . 0.9900 ?
    C11 C12 . 1.521(2) ?
    C11 H11B . 0.9900 ?
    C11 H11A . 0.9900 ?
    C12 H12C . 0.9800 ?
    C12 H12A . 0.9800 ?
    C12 H12B . 0.9800 ?
    C13 C18 . 1.391(2) ?
    C13 C14 . 1.395(2) ?
    C14 C15 . 1.386(2) ?
    C14 H14 . 0.9500 ?
    C15 C16 . 1.386(2) ?
    C15 H15 . 0.9500 ?
    C16 C17 . 1.383(2) ?
    C16 H16 . 0.9500 ?
    C17 C18 . 1.390(2) ?
    C17 H17 . 0.9500 ?
    C18 H18 . 0.9500 ?
loop_
    _geom_angle_atom_site_label_1
    _geom_angle_atom_site_label_2
    _geom_angle_atom_site_label_3
    _geom_angle_site_symmetry_1
    _geom_angle_site_symmetry_3
    _geom_angle
    _geom_angle_publ_flag
    N1 C1 N2 . . 114.78(12) ?
    N1 C1 S1 . . 127.89(11) ?
    N2 C1 S1 . . 117.32(11) ?
    C1 N1 C3 . . 131.41(13) ?
    C1 N1 H1 . . 114.3 ?
    C3 N1 H1 . . 114.3 ?
    C2 N2 C1 . . 128.45(13) ?
    C2 N2 H2 . . 115.8 ?
    C1 N2 H2 . . 115.8 ?
    O1 C2 N2 . . 122.56(14) ?
    O1 C2 C13 . . 121.20(13) ?
    N2 C2 C13 . . 116.21(13) ?
    C4 C3 C8 . . 119.34(13) ?
    C4 C3 N1 . . 125.23(14) ?
    C8 C3 N1 . . 115.43(13) ?
    C3 C4 C5 . . 119.06(14) ?
    C3 C4 H4 . . 120.5 ?
    C5 C4 H4 . . 120.5 ?
    C6 C5 C4 . . 122.41(14) ?
    C6 C5 H5 . . 118.8 ?
    C4 C5 H5 . . 118.8 ?
    C5 C6 C7 . . 117.70(13) ?
    C5 C6 C9 . . 120.87(14) ?
    C7 C6 C9 . . 121.34(14) ?
    C8 C7 C6 . . 120.92(14) ?
    C8 C7 H7 . . 119.5 ?
    C6 C7 H7 . . 119.5 ?
    C7 C8 C3 . . 120.55(14) ?
    C7 C8 H8 . . 119.7 ?
    C3 C8 H8 . . 119.7 ?
    C6 C9 C10 . . 111.53(12) ?
    C6 C9 H9B . . 109.3 ?
    C10 C9 H9B . . 109.3 ?
    C6 C9 H9A . . 109.3 ?
    C10 C9 H9A . . 109.3 ?
    H9B C9 H9A . . 108.0 ?
    C11 C10 C9 . . 113.76(13) ?
    C11 C10 H10B . . 108.8 ?
    C9 C10 H10B . . 108.8 ?
    C11 C10 H10A . . 108.8 ?
    C9 C10 H10A . . 108.8 ?
    H10B C10 H10A . . 107.7 ?
    C12 C11 C10 . . 112.35(14) ?
    C12 C11 H11B . . 109.1 ?
    C10 C11 H11B . . 109.1 ?
    C12 C11 H11A . . 109.1 ?
    C10 C11 H11A . . 109.1 ?
    H11B C11 H11A . . 107.9 ?
    C11 C12 H12C . . 109.5 ?
    C11 C12 H12A . . 109.5 ?
    H12C C12 H12A . . 109.5 ?
    C11 C12 H12B . . 109.5 ?
    H12C C12 H12B . . 109.5 ?
    H12A C12 H12B . . 109.5 ?
    C18 C13 C14 . . 119.47(14) ?
    C18 C13 C2 . . 123.58(13) ?
    C14 C13 C2 . . 116.94(14) ?
    C15 C14 C13 . . 120.13(15) ?
    C15 C14 H14 . . 119.9 ?
    C13 C14 H14 . . 119.9 ?
    C14 C15 C16 . . 120.04(15) ?
    C14 C15 H15 . . 120.0 ?
    C16 C15 H15 . . 120.0 ?
    C17 C16 C15 . . 120.22(15) ?
    C17 C16 H16 . . 119.9 ?
    C15 C16 H16 . . 119.9 ?
    C16 C17 C18 . . 119.98(15) ?
    C16 C17 H17 . . 120.0 ?
    C18 C17 H17 . . 120.0 ?
    C17 C18 C13 . . 120.14(14) ?
    C17 C18 H18 . . 119.9 ?
    C13 C18 H18 . . 119.9 ?
loop_
    _geom_torsion_atom_site_label_1
    _geom_torsion_atom_site_label_2
    _geom_torsion_atom_site_label_3
    _geom_torsion_atom_site_label_4
    _geom_torsion_site_symmetry_1
    _geom_torsion_site_symmetry_2
    _geom_torsion_site_symmetry_3
    _geom_torsion_site_symmetry_4
    _geom_torsion
    _geom_torsion_publ_flag
    N2 C1 N1 C3 . . . . -178.89(13) ?
    S1 C1 N1 C3 . . . . 2.0(2) ?
    N1 C1 N2 C2 . . . . -3.7(2) ?
    S1 C1 N2 C2 . . . . 175.53(12) ?
    C1 N2 C2 O1 . . . . 4.8(2) ?
    C1 N2 C2 C13 . . . . -173.38(13) ?
    C1 N1 C3 C4 . . . . -9.2(2) ?
    C1 N1 C3 C8 . . . . 171.86(14) ?
    C8 C3 C4 C5 . . . . -1.3(2) ?
    N1 C3 C4 C5 . . . . 179.74(14) ?
    C3 C4 C5 C6 . . . . 0.7(2) ?
    C4 C5 C6 C7 . . . . 0.5(2) ?
    C4 C5 C6 C9 . . . . -176.28(14) ?
    C5 C6 C7 C8 . . . . -1.0(2) ?
    C9 C6 C7 C8 . . . . 175.77(14) ?
    C6 C7 C8 C3 . . . . 0.3(2) ?
    C4 C3 C8 C7 . . . . 0.9(2) ?
    N1 C3 C8 C7 . . . . 179.89(13) ?
    C5 C6 C9 C10 . . . . 83.10(18) ?
    C7 C6 C9 C10 . . . . -93.57(17) ?
    C6 C9 C10 C11 . . . . -179.06(14) ?
    C9 C10 C11 C12 . . . . -177.71(15) ?
    O1 C2 C13 C18 . . . . 159.84(15) ?
    N2 C2 C13 C18 . . . . -22.0(2) ?
    O1 C2 C13 C14 . . . . -20.9(2) ?
    N2 C2 C13 C14 . . . . 157.27(14) ?
    C18 C13 C14 C15 . . . . 1.8(2) ?
    C2 C13 C14 C15 . . . . -177.51(15) ?
    C13 C14 C15 C16 . . . . -1.0(3) ?
    C14 C15 C16 C17 . . . . -0.1(3) ?
    C15 C16 C17 C18 . . . . 0.2(3) ?
    C16 C17 C18 C13 . . . . 0.6(2) ?
    C14 C13 C18 C17 . . . . -1.6(2) ?
    C2 C13 C18 C17 . . . . 177.65(14) ?
loop_
    _geom_hbond_atom_site_label_D
    _geom_hbond_atom_site_label_H
    _geom_hbond_atom_site_label_A
    _geom_hbond_site_symmetry_A
    _geom_hbond_distance_DH
    _geom_hbond_distance_HA
    _geom_hbond_distance_DA
    _geom_hbond_angle_DHA
    N1 H1 O1 . 0.88 1.88 2.630(2) 142.0
    N2 H2 S1 2_656 0.88 2.76 3.550(2) 150.6
data_global
_journal_date_recd_electronic     2011-11-21
_journal_date_accepted     2011-12-01
_journal_name_full     'Acta Crystallographica, Section E'
_journal_year     2012
_journal_volume     68
_journal_issue      1
_journal_page_first     o120
_journal_page_last     o120
_journal_paper_category     QO
_journal_paper_doi     10.1107/S1600536811051774
_journal_coeditor_code     HG5142
_publ_contact_author_name
;
'Badshah, Amin'
;
_publ_contact_author_address
;
Department of Chemistry
Quaid-i-Azam University
Islamabad 45320
Pakistan
;
_publ_contact_author_email     aminbadshah@yahoo.com
_publ_contact_author_fax     ?
_publ_contact_author_phone     ?
_publ_section_title
;
1-Benzoyl-3-(4-<i>n</i>-butylphenyl)thiourea
;
loop_
    _publ_author_name
    _publ_author_address
    'Rauf, M. Khawar  '
;
Department of Chemistry
Quaid-i-Azam University
Islamabad 45320
Pakistan
;
    'Ebihara, Masahiro'
;
Department of Chemistry
Faculty of Engineering
Gifu University Yanagido
Gifu 501-1193
Japan
;
    'Badshah, Amin'
;
Department of Chemistry
Quaid-i-Azam University
Islamabad 45320
Pakistan
;
    'Imtiaz-ud-Din'
;
Department of Chemistry
Quaid-i-Azam University
Islamabad 45320
Pakistan
;
