# Supplementary material for: 1-Benzoyl-3-(4-n-butyl­phen­yl)thio­urea
Source: Acta Crystallogr Sect E Struct Rep Online. 2011 Dec 14;68(Pt 1):o120. doi: 10.1107/S1600536811051774 (PMC3254467; doi:10.1107/S1600536811051774)
Supplement: Supplementary file 2 [file e-68-0o120-Isup2.hkl]

# 
# h,k,l, Fc-squared, Fo-squared, sigma(Fo-squared) and status flag 
# 
data_I
_shelx_title ' ' 
_shelx_refln_list_code          4 
_shelx_F_calc_maximum       57.69 
_exptl_crystal_F_000       332.00 
_reflns_d_resolution_high  0.7701 
 
loop_ 
 _symmetry_equiv_pos_as_xyz 
 'x, y, z' 
 '-x, -y, -z' 
 
_cell_length_a     4.6485 
_cell_length_b    13.2743 
_cell_length_c    13.6904 
_cell_angle_alpha 106.765 
_cell_angle_beta   90.013 
_cell_angle_gamma  92.700 
 
_shelx_F_squared_multiplier     1.000 
 
loop_ 
 _refln_index_h 
 _refln_index_k 
 _refln_index_l 
 _refln_F_squared_calc 
 _refln_F_squared_meas 
 _refln_F_squared_sigma 
 _refln_observed_status 
   1   0   0        4.94        6.29      0.37 o 
   2   0   0      369.34      333.67     10.59 o 
   3   0   0      464.63      462.80     13.33 o 
   4   0   0       55.64       62.35      4.39 o 
   5   0   0       57.90       64.82      3.70 o 
   6   0   0       76.16       65.39      3.59 o 
  -6   1   0        0.78        5.32      2.31 o 
  -5   1   0        9.58       10.76      1.27 o 
  -4   1   0        3.36        3.11      0.85 o 
  -3   1   0      133.95      124.43      4.23 o 
  -2   1   0      197.68      165.11      3.26 o 
  -1   1   0      561.13      520.36      6.50 o 
   1   1   0      396.09      370.88      6.33 o 
   2   1   0       34.07       39.35      1.69 o 
   3   1   0      167.39      151.19      6.36 o 
   4   1   0       36.92       35.01      1.51 o 
   5   1   0        0.30        3.73      1.29 o 
   6   1   0      114.05      111.21      4.41 o 
  -6   2   0       37.89       34.33      8.12 o 
  -5   2   0        5.80        3.80      0.92 o 
  -4   2   0      174.85      174.51      2.98 o 
  -3   2   0      453.93      505.49      5.24 o 
  -2   2   0      509.83      496.29      6.54 o 
  -1   2   0     1248.30     1294.41     20.89 o 
   0   2   0      174.70      163.54      2.77 o 
   1   2   0     1415.75     1395.09     32.63 o 
   2   2   0       72.52       68.95      1.48 o 
   3   2   0       41.15       37.19      1.15 o 
   4   2   0        1.36        3.96      1.26 o 
   5   2   0        7.43        7.08      1.29 o 
  -5   3   0       40.55       45.13      2.22 o 
  -4   3   0      579.34      623.38     11.05 o 
  -3   3   0       43.13       40.62      1.00 o 
  -2   3   0       13.32        9.04      0.47 o 
  -1   3   0      606.58      588.10     11.63 o 
   0   3   0      165.90      163.55      7.94 o 
   1   3   0      646.54      669.18     24.21 o 
   2   3   0       90.90       96.36      3.31 o 
   3   3   0      317.36      317.39      4.71 o 
   4   3   0        0.32        4.44      1.49 o 
   5   3   0       38.28       45.73      4.10 o 
  -5   4   0       10.30       10.31      1.39 o 
  -4   4   0      282.31      286.57      7.28 o 
  -3   4   0      302.86      314.92      5.77 o 
  -2   4   0        3.34        4.74      0.39 o 
  -1   4   0      279.87      256.06      5.15 o 
   0   4   0      187.19      202.04      4.83 o 
   1   4   0      502.79      533.28     28.64 o 
   2   4   0      131.73      151.54      2.81 o 
   3   4   0        0.52        2.72      0.64 o 
   4   4   0       23.16       23.71      1.55 o 
   5   4   0       27.93       23.55      4.35 o 
  -5   5   0      209.83      238.60     13.71 o 
  -4   5   0       60.60       61.46      2.02 o 
  -3   5   0       71.73       68.87      1.32 o 
  -2   5   0       23.33       23.34      0.77 o 
  -1   5   0      206.95      220.96      7.31 o 
   0   5   0      570.92      536.32     47.93 o 
   1   5   0      192.03      217.82      8.64 o 
   2   5   0      490.60      526.77     15.00 o 
   3   5   0      943.14      977.81     26.73 o 
   4   5   0       33.48       35.14      2.72 o 
   5   5   0        0.13        1.90      2.32 o 
  -5   6   0       25.55       27.14      2.35 o 
  -4   6   0      233.49      241.22      8.83 o 
  -3   6   0       25.81       23.31      0.97 o 
  -2   6   0      150.04      144.89      7.46 o 
  -1   6   0       26.10       19.91      1.14 o 
   0   6   0      487.94      527.04     12.47 o 
   1   6   0      434.97      408.42      8.00 o 
   2   6   0       66.61       64.07      2.10 o 
   3   6   0       59.96       66.63      1.79 o 
   4   6   0       18.32       27.68      2.39 o 
   5   6   0        3.40        2.15      1.05 o 
  -5   7   0       58.66       63.55      4.69 o 
  -4   7   0      601.34      651.54     21.98 o 
  -3   7   0       44.97       48.33      3.49 o 
  -2   7   0      341.61      337.19     10.58 o 
  -1   7   0      861.76      786.17      9.75 o 
   0   7   0      347.66      318.29      6.97 o 
   1   7   0        6.49        9.61      1.42 o 
   2   7   0      235.25      247.62     15.63 o 
   3   7   0        7.15        7.15      1.06 o 
   4   7   0       32.31       29.70      2.18 o 
   5   7   0        4.32        2.26      1.16 o 
  -5   8   0        0.99        3.83      3.52 o 
  -4   8   0        0.01        3.03      1.48 o 
  -3   8   0      240.93      247.36     12.81 o 
  -2   8   0      987.02      974.38     74.95 o 
  -1   8   0       49.17       36.71      2.32 o 
   0   8   0       72.13       59.84      2.99 o 
   1   8   0      157.98      161.20      5.29 o 
   2   8   0      321.89      327.39     11.20 o 
   3   8   0      359.81      390.57     15.13 o 
   4   8   0       46.39       42.37      2.60 o 
   5   8   0       56.10       51.80      3.25 o 
  -5   9   0       24.97       28.68      3.85 o 
  -4   9   0       48.26       53.73      4.21 o 
  -3   9   0        2.46        2.07      0.93 o 
  -2   9   0       50.27       43.03      2.55 o 
  -1   9   0      124.10      119.92      4.07 o 
   0   9   0       16.18        8.95      1.63 o 
   1   9   0      146.96      134.68      4.80 o 
   2   9   0       24.31       21.04      2.47 o 
   3   9   0       86.05       93.52      7.41 o 
   4   9   0      102.42      108.06     13.37 o 
  -4  10   0        5.55        7.54      2.54 o 
  -3  10   0       61.57       62.92      3.42 o 
  -2  10   0      596.24      532.93     11.02 o 
  -1  10   0        8.95        7.51      1.66 o 
   0  10   0      190.61      170.11      4.46 o 
   1  10   0      642.57      656.02     15.72 o 
   2  10   0        1.09        0.31      2.22 o 
   3  10   0       84.55       84.50      4.17 o 
   4  10   0      120.29      124.54      6.82 o 
  -4  11   0        5.08        5.50      2.42 o 
  -3  11   0        5.85        5.61      1.88 o 
  -2  11   0       48.48       45.31      2.84 o 
  -1  11   0      135.95      134.22      4.94 o 
   0  11   0        2.77        1.24      1.18 o 
   1  11   0      131.58      138.01      5.18 o 
   2  11   0       28.04       28.02      2.90 o 
   3  11   0       92.26       87.15      4.51 o 
  -4  12   0        5.45        5.77      2.58 o 
  -3  12   0       72.37       74.35      3.72 o 
  -2  12   0        4.39        4.75      1.61 o 
  -1  12   0      529.30      481.92     12.27 o 
   0  12   0      267.47      231.90      6.78 o 
   1  12   0       44.97       40.65      3.70 o 
   2  12   0       58.56       62.67      4.25 o 
   3  12   0       94.27       91.14      4.75 o 
  -3  13   0      108.20      111.03      5.25 o 
  -2  13   0       20.99       18.13      2.36 o 
  -1  13   0       12.25        9.03      2.06 o 
   0  13   0        6.89        5.70      1.92 o 
   1  13   0       74.59       64.93      4.39 o 
   2  13   0        6.29       11.01      2.56 o 
   3  13   0        0.02        4.15      2.94 o 
  -3  14   0      197.04      206.26      6.91 o 
  -2  14   0       23.19       21.93      2.73 o 
  -1  14   0       73.09       59.58      3.81 o 
   0  14   0        2.91        2.77      1.48 o 
   1  14   0        5.02        5.89      2.39 o 
   2  14   0       14.35       14.44      3.14 o 
  -2  15   0      139.54      142.03      6.36 o 
  -1  15   0       11.10        8.75      2.67 o 
   0  15   0        6.51        5.25      2.03 o 
   1  15   0      212.09      210.54      8.39 o 
   2  15   0       50.14       52.18      4.92 o 
  -1  16   0       81.57       72.90      4.70 o 
   0  16   0       46.52       47.31      4.20 o 
   1  16   0        9.16        7.91      2.71 o 
  -1 -16   1       32.59       24.65      3.89 o 
   0 -16   1        4.79        3.17      3.37 o 
   1 -16   1        0.20        0.50      3.05 o 
   2 -16   1       90.43       93.19      5.15 o 
  -2 -15   1       20.00       22.00      3.77 o 
  -1 -15   1       29.90       33.90      3.86 o 
   0 -15   1       35.34       27.26      3.60 o 
   1 -15   1        0.26        3.83      2.67 o 
   2 -15   1      201.38      199.11      6.87 o 
  -3 -14   1       14.76        9.05      1.77 o 
  -2 -14   1        1.19        1.61      1.43 o 
  -1 -14   1      272.39      270.34      8.67 o 
   0 -14   1       10.60        9.13      2.09 o 
   1 -14   1        1.11        2.65      1.47 o 
   2 -14   1       51.99       55.50      4.27 o 
   3 -14   1       73.76       73.44      4.44 o 
  -3 -13   1       16.09       12.85      2.99 o 
  -2 -13   1       55.06       51.89      3.85 o 
  -1 -13   1       10.55        7.92      1.79 o 
   0 -13   1        6.91        9.04      2.49 o 
   1 -13   1       58.21       64.78      4.04 o 
   2 -13   1        3.09        4.86      1.87 o 
   3 -13   1       12.70       12.38      2.67 o 
  -3 -12   1       47.26       43.20      3.85 o 
  -2 -12   1      421.48      446.93     10.69 o 
  -1 -12   1       71.93       58.40      3.72 o 
   0 -12   1       88.25       84.02      3.86 o 
   1 -12   1      500.85      472.71     12.25 o 
   2 -12   1       34.04       34.68      2.83 o 
   3 -12   1        6.60        5.17      1.55 o 
   4 -12   1        0.28        6.73      3.05 o 
  -3 -11   1        0.44        5.01      2.87 o 
  -2 -11   1      253.11      276.51      7.31 o 
  -1 -11   1      106.57      107.18      4.55 o 
   0 -11   1       62.16       65.25      3.94 o 
   1 -11   1        0.09        5.94      2.50 o 
   2 -11   1      218.64      191.39      5.99 o 
   3 -11   1        5.44        7.03      1.78 o 
   4 -11   1        6.74       13.97      3.47 o 
  -4 -10   1        0.46        2.62      1.42 o 
  -3 -10   1      489.95      543.07     19.61 o 
  -2 -10   1       44.07       46.87      1.76 o 
  -1 -10   1      264.74      274.24      7.31 o 
   0 -10   1      185.13      183.02      5.45 o 
   1 -10   1        0.73        4.43      2.27 o 
   2 -10   1        8.97        8.65      0.89 o 
   3 -10   1      212.01      215.69     15.59 o 
   4 -10   1       13.31       14.56      3.42 o 
   5 -10   1       38.31       35.74      4.05 o 
  -4  -9   1        4.50        2.04      1.42 o 
  -3  -9   1       39.07       39.98      1.96 o 
  -2  -9   1      198.10      205.61      9.22 o 
  -1  -9   1        0.00        2.01      1.39 o 
   0  -9   1       38.78       26.55      2.15 o 
   1  -9   1      249.16      231.07     18.44 o 
   2  -9   1       26.57       25.77      1.29 o 
   3  -9   1      468.03      492.39     34.73 o 
   4  -9   1       17.11       21.31      3.23 o 
   5  -9   1       56.25       56.69      4.60 o 
  -5  -8   1       16.26       14.81      2.08 o 
  -4  -8   1        7.40        7.66      3.11 o 
  -3  -8   1      235.65      252.24      4.84 o 
  -2  -8   1       77.53       77.81      2.20 o 
  -1  -8   1        0.80        2.54      0.83 o 
   0  -8   1      564.68      615.22     11.91 o 
   1  -8   1      129.93      126.86      1.99 o 
   2  -8   1      119.03      110.61      5.36 o 
   3  -8   1      419.82      415.30     20.62 o 
   4  -8   1        0.55        5.22      2.01 o 
   5  -8   1       14.90       16.80      2.45 o 
  -5  -7   1       28.35       28.33      2.58 o 
  -4  -7   1       40.90       40.17      2.37 o 
  -3  -7   1      112.38      113.03      3.03 o 
  -2  -7   1      135.47      117.69      2.62 o 
  -1  -7   1      104.35      115.26      2.38 o 
   0  -7   1      178.04      172.50      4.18 o 
   1  -7   1      251.37      274.12      7.28 o 
   2  -7   1      331.13      313.96      9.16 o 
   3  -7   1       30.60       36.90      2.02 o 
   4  -7   1      111.51      115.71      2.99 o 
   5  -7   1       30.23       33.05      2.58 o 
  -5  -6   1        3.38        3.59      1.37 o 
  -4  -6   1        7.68        7.95      1.44 o 
  -3  -6   1      108.97      118.37      2.67 o 
  -2  -6   1      120.65      127.31      2.79 o 
  -1  -6   1      108.55      109.00      3.92 o 
   0  -6   1       62.69       76.99      2.52 o 
   1  -6   1      208.82      207.85      4.50 o 
   2  -6   1      217.56      211.47      7.19 o 
   3  -6   1       55.39       47.53      1.14 o 
   4  -6   1      416.13      446.41     10.45 o 
   5  -6   1      114.65      125.69     15.41 o 
  -5  -5   1        5.75        7.44      1.56 o 
  -4  -5   1       14.92       17.95      1.84 o 
  -3  -5   1      243.21      242.39      5.15 o 
  -2  -5   1      608.81      593.81     13.36 o 
  -1  -5   1       53.77       55.89      1.93 o 
   0  -5   1     1466.35     1450.13     84.39 o 
   1  -5   1      360.92      365.48     11.94 o 
   2  -5   1       27.17       30.41      1.54 o 
   3  -5   1      339.16      338.83      5.94 o 
   4  -5   1        4.57        5.85      1.10 o 
   5  -5   1       10.28       13.83      2.58 o 
  -5  -4   1        4.71        5.63      1.62 o 
  -4  -4   1       44.05       43.07      2.62 o 
  -3  -4   1       16.52       23.35      1.02 o 
  -2  -4   1      163.17      132.35      6.68 o 
  -1  -4   1       49.28       55.49      1.23 o 
   0  -4   1        0.19        2.41      0.81 o 
   1  -4   1     1306.06     1332.42     33.74 o 
   2  -4   1       92.27      115.36      3.50 o 
   3  -4   1       48.59       47.27      1.30 o 
   4  -4   1       96.19      103.22      3.03 o 
   5  -4   1      176.45      203.17      4.55 o 
  -5  -3   1        1.41        2.91      2.26 o 
  -4  -3   1      182.56      156.87      5.46 o 
  -3  -3   1        3.17        6.39      0.90 o 
  -2  -3   1      146.50      171.87      5.76 o 
  -1  -3   1     1330.18     1273.54     12.94 o 
   2  -3   1      123.22      106.89      1.92 o 
   3  -3   1       42.86       39.50      1.52 o 
   4  -3   1       59.92       61.81      2.06 o 
   5  -3   1       13.67       17.75      1.76 o 
  -5  -2   1       94.58       95.46      3.71 o 
  -4  -2   1        1.52        4.16      1.37 o 
  -3  -2   1       47.47       57.30      2.51 o 
  -2  -2   1      482.20      476.88     16.22 o 
   1  -2   1      902.10      881.04     13.95 o 
   2  -2   1      298.35      289.81      4.45 o 
   3  -2   1       45.67       43.75      1.83 o 
   4  -2   1        5.77        5.19      0.80 o 
   5  -2   1       23.62       23.53      1.71 o 
   6  -2   1       12.01        9.84      2.12 o 
  -6  -1   1        7.58        7.81      3.08 o 
  -5  -1   1      106.14      110.38      4.86 o 
  -4  -1   1       14.02       16.61      1.26 o 
  -3  -1   1      199.75      208.08      5.70 o 
  -2  -1   1      786.13      786.51     20.23 o 
  -1  -1   1      140.37      138.13      3.74 o 
   2  -1   1        5.58       12.10      0.95 o 
   3  -1   1      221.19      214.83      7.67 o 
   4  -1   1       13.50       13.07      1.94 o 
   5  -1   1       20.59       19.17      1.48 o 
   6  -1   1       56.16       53.71      2.80 o 
  -6   0   1       32.28       24.86      2.87 o 
  -5   0   1      469.71      548.30     15.18 o 
  -4   0   1       83.69       82.70      3.57 o 
  -3   0   1     1113.13     1111.20     31.97 o 
  -2   0   1      602.92      543.84     15.88 o 
  -1   0   1       46.72       48.45      1.38 o 
   1   0   1       45.18       48.72      0.83 o 
   2   0   1      369.68      372.25      8.30 o 
   3   0   1      143.34      117.19      4.96 o 
   4   0   1      719.75      786.31     27.91 o 
   5   0   1      195.49      203.56      7.97 o 
   6   0   1      132.30      137.77      4.30 o 
  -6   1   1       41.40       38.76      3.14 o 
  -5   1   1       40.74       42.09      3.60 o 
  -4   1   1        6.79        5.53      0.86 o 
  -3   1   1       53.39       60.47      3.11 o 
  -2   1   1       24.43       16.68      0.48 o 
  -1   1   1      579.30      579.72      8.01 o 
   1   1   1     1477.83     1590.27     53.02 o 
   2   1   1      213.16      197.32      6.77 o 
   3   1   1       21.16       26.21      1.71 o 
   4   1   1       73.81       80.48      2.25 o 
   5   1   1       15.47       17.92      1.69 o 
  -6   2   1       42.82       46.81      3.38 o 
  -5   2   1       91.18       93.48      3.66 o 
  -4   2   1       33.94       33.22      2.85 o 
  -3   2   1      373.32      363.72      6.43 o 
  -2   2   1       18.58       20.37      0.53 o 
  -1   2   1      524.91      527.05      5.96 o 
   0   2   1      185.71      185.95      3.18 o 
   2   2   1     1126.32     1176.53    117.13 o 
   3   2   1      257.34      250.04      6.07 o 
   4   2   1        7.84        7.01      1.16 o 
   5   2   1        5.25        6.42      1.58 o 
  -5   3   1       25.05       22.13      2.25 o 
  -4   3   1       64.09       65.65      2.05 o 
  -3   3   1        8.90        8.50      0.47 o 
  -2   3   1      203.89      226.79      3.66 o 
  -1   3   1      567.40      578.17      5.49 o 
   0   3   1      479.49      452.22      9.56 o 
   2   3   1     1016.10      967.75     32.27 o 
   3   3   1       47.26       42.63      1.69 o 
   4   3   1        0.31        2.82      1.30 o 
   5   3   1       16.84       15.72      1.76 o 
  -5   4   1        7.51        8.55      1.51 o 
  -4   4   1      142.10      148.53      5.20 o 
  -3   4   1      220.60      232.61      6.26 o 
  -2   4   1       92.33      131.24      2.16 o 
  -1   4   1        7.13        5.21      0.36 o 
   0   4   1      620.04      622.95     17.31 o 
   1   4   1      441.83      442.43      6.81 o 
   2   4   1      217.61      222.84      9.75 o 
   3   4   1       25.14       31.92      1.71 o 
   4   4   1       11.55       11.26      2.24 o 
   5   4   1       20.20       17.25      1.65 o 
  -5   5   1      303.14      306.63     20.80 o 
  -4   5   1      139.86      150.02      9.04 o 
  -3   5   1       23.51       22.95      1.72 o 
  -2   5   1     1776.97     1778.82     93.10 o 
  -1   5   1      586.31      571.55     18.53 o 
   0   5   1      169.18      162.52      3.96 o 
   1   5   1      288.41      256.39      3.27 o 
   2   5   1       21.37       26.09      1.49 o 
   3   5   1      589.03      631.65     14.34 o 
   4   5   1       12.19       18.61      4.60 o 
   5   5   1        0.04        1.99      2.33 o 
  -5   6   1        0.51        5.05      2.01 o 
  -4   6   1      137.23      141.44      6.57 o 
  -3   6   1     1547.57     1531.46     45.69 o 
  -2   6   1        0.20        2.61      1.30 o 
  -1   6   1      548.96      544.33      6.86 o 
   0   6   1      388.52      433.80      9.24 o 
   1   6   1      296.22      311.22      4.20 o 
   2   6   1      268.97      276.91      7.87 o 
   3   6   1      291.98      293.41      8.72 o 
   4   6   1      194.11      215.95      7.87 o 
   5   6   1       13.18       17.65      3.50 o 
  -5   7   1        4.86        2.00      1.24 o 
  -4   7   1       10.75        9.22      1.58 o 
  -3   7   1      432.26      419.87     23.55 o 
  -2   7   1       26.58       27.75      1.62 o 
  -1   7   1       79.92       69.59      2.26 o 
   0   7   1      588.15      591.80     14.36 o 
   1   7   1      283.06      265.37      6.90 o 
   2   7   1      873.35      919.24     66.91 o 
   3   7   1       48.44       46.55      1.64 o 
   4   7   1      235.88      232.57     14.12 o 
   5   7   1       23.00       13.94      3.19 o 
  -5   8   1        7.10       12.05      2.02 o 
  -4   8   1        0.07        2.46      1.90 o 
  -3   8   1       11.04        8.53      1.05 o 
  -2   8   1        4.55        7.02      1.16 o 
  -1   8   1      375.82      314.64      7.56 o 
   1   8   1      132.51      172.11      5.60 o 
   2   8   1        6.89        8.68      1.68 o 
   3   8   1       11.13       10.11      2.07 o 
   4   8   1      241.29      196.75      7.59 o 
   5   8   1        0.04        1.85      3.30 o 
  -5   9   1       41.77       42.22      2.88 o 
  -4   9   1       88.23      103.24      3.43 o 
  -3   9   1       13.40       11.82      1.30 o 
  -2   9   1       43.18       38.74      2.61 o 
  -1   9   1      322.26      285.25      6.55 o 
   0   9   1        0.89        3.56      2.56 o 
   1   9   1        7.50        5.41      1.59 o 
   2   9   1        1.18        2.22      1.18 o 
   3   9   1        1.02        2.03      1.97 o 
   4   9   1       17.40       12.36      3.05 o 
  -4  10   1      101.90      110.74      5.82 o 
  -3  10   1        4.29        3.04      1.25 o 
  -2  10   1     1661.61     1544.10     35.92 o 
  -1  10   1      182.71      156.21      4.71 o 
   0  10   1        0.01        5.61      2.19 o 
   1  10   1      104.28      104.84      4.38 o 
   2  10   1      124.20      131.47      5.16 o 
   3  10   1        5.05        2.82      1.41 o 
   4  10   1        4.95        3.91      1.89 o 
  -4  11   1       23.90       29.17      3.85 o 
  -3  11   1        0.59        3.79      2.62 o 
  -2  11   1       27.60       22.67      2.50 o 
  -1  11   1      133.85      118.89      4.63 o 
   0  11   1       20.97       18.08      2.40 o 
   1  11   1       21.47       21.95      2.68 o 
   2  11   1       56.58       62.00      4.07 o 
   3  11   1      103.70      112.63      5.17 o 
  -3  12   1       64.83       59.28      4.01 o 
  -2  12   1       16.74       20.58      2.56 o 
  -1  12   1        0.61        2.12      1.37 o 
   0  12   1      231.52      203.79      6.43 o 
   1  12   1       12.45       15.51      2.53 o 
   2  12   1        1.77        3.67      2.76 o 
   3  12   1      139.54      151.35      6.12 o 
  -3  13   1        5.98        5.05      2.13 o 
  -2  13   1       71.90       68.49      4.32 o 
  -1  13   1        0.32        2.18      1.35 o 
   0  13   1       79.34       68.23      4.11 o 
   1  13   1      217.94      222.94      7.55 o 
   2  13   1        0.79        7.15      3.71 o 
   3  13   1       49.34       45.68      4.50 o 
  -3  14   1        2.13        7.42      3.21 o 
  -2  14   1       35.49       30.34      3.28 o 
  -1  14   1      203.91      201.57      6.09 o 
   0  14   1       86.40       70.06      4.65 o 
   1  14   1       13.44       13.29      3.00 o 
   2  14   1      336.36      333.89     10.90 o 
  -2  15   1       16.28       25.44      3.40 o 
  -1  15   1       17.63       15.23      3.01 o 
   0  15   1      188.62      183.27      7.67 o 
   1  15   1       19.64       19.35      3.50 o 
  -1  16   1       74.00       85.19      5.47 o 
   0  16   1        1.73        0.14      4.02 o 
  -1 -16   2        4.08        2.85      1.84 o 
   0 -16   2       61.51       72.74      5.03 o 
   1 -16   2        2.31        6.09      3.70 o 
   2 -16   2      116.83      129.86      6.35 o 
  -2 -15   2        0.47        2.48      2.78 o 
  -1 -15   2        1.97        6.44      3.69 o 
   0 -15   2      344.16      360.42     10.30 o 
   1 -15   2        0.01        1.92      3.22 o 
   2 -15   2        4.63        2.35      1.62 o 
   3 -15   2       75.81       69.05      4.23 o 
  -3 -14   2        1.42        2.81      3.00 o 
  -2 -14   2        2.22        2.21      2.45 o 
  -1 -14   2      143.10      132.22      6.15 o 
   0 -14   2       20.87       32.04      3.81 o 
   1 -14   2       57.67       74.86      4.52 o 
   2 -14   2       53.79       57.73      4.10 o 
   3 -14   2       40.74       32.88      2.91 o 
  -3 -13   2        2.05        3.26      2.38 o 
  -2 -13   2        8.72        7.00      1.88 o 
  -1 -13   2       78.83       64.29      4.41 o 
   0 -13   2        6.08        6.34      2.11 o 
   1 -13   2       24.32       20.02      3.03 o 
   2 -13   2        0.92        4.23      3.30 o 
   3 -13   2       10.11        8.59      1.88 o 
   4 -13   2       48.41       51.05      4.46 o 
  -3 -12   2       12.40       10.48      2.56 o 
  -2 -12   2      152.42      165.61      5.82 o 
  -1 -12   2      191.22      200.79      7.37 o 
   0 -12   2       71.35       63.65      3.76 o 
   1 -12   2      367.97      333.79     10.23 o 
   2 -12   2       56.83       56.59      3.31 o 
   3 -12   2       18.32       16.80      2.22 o 
   4 -12   2       30.78       36.60      3.64 o 
  -4 -11   2       25.64       20.57      3.53 o 
  -3 -11   2      160.74      173.24      6.67 o 
  -2 -11   2       79.22       82.25      2.33 o 
  -1 -11   2       50.33       50.16      3.27 o 
   0 -11   2      363.89      363.47      9.64 o 
   1 -11   2       33.49       28.97      1.52 o 
   2 -11   2      666.83      646.35     24.76 o 
   3 -11   2       91.80       84.39      7.09 o 
   4 -11   2        3.28        3.70      1.61 o 
  -4 -10   2       15.70       11.15      1.69 o 
  -3 -10   2        0.02        4.51      1.75 o 
  -2 -10   2       26.89       24.62      1.38 o 
  -1 -10   2       59.21       59.40      1.53 o 
   0 -10   2      459.84      492.45     12.47 o 
   1 -10   2      478.49      459.63     18.26 o 
   2 -10   2      700.96      661.42     23.17 o 
   3 -10   2      515.61      539.49     27.73 o 
   4 -10   2      122.66      129.58      4.00 o 
   5 -10   2       13.17       17.38      5.43 o 
  -4  -9   2       15.33       15.05      3.68 o 
  -3  -9   2       78.43       80.68      8.90 o 
  -2  -9   2      157.94      156.28      2.87 o 
  -1  -9   2      353.88      378.89      9.68 o 
   0  -9   2      185.32      188.39      5.38 o 
   1  -9   2       45.88       34.43      1.40 o 
   2  -9   2       62.98       64.83      1.77 o 
   3  -9   2      102.87       98.28      8.26 o 
   4  -9   2       30.64       33.55      2.25 o 
   5  -9   2       22.54       18.46      2.28 o 
  -5  -8   2       15.82       13.95      2.15 o 
  -4  -8   2      154.96      150.33      3.92 o 
  -3  -8   2       24.58       27.84      1.71 o 
  -2  -8   2        7.00        8.44      2.21 o 
  -1  -8   2      169.36      149.47      5.18 o 
   0  -8   2      485.48      520.58     11.35 o 
   1  -8   2        1.23        1.16      0.88 o 
   2  -8   2       12.66       11.43      0.90 o 
   3  -8   2        5.36        6.08      1.51 o 
   4  -8   2        3.93        4.16      1.34 o 
   5  -8   2        2.49        4.37      2.00 o 
  -5  -7   2        0.00        2.54      1.97 o 
  -4  -7   2       81.16       82.44      2.93 o 
  -3  -7   2       16.39       19.00      2.22 o 
  -2  -7   2      109.23       93.03      3.49 o 
  -1  -7   2      585.28      617.19     21.94 o 
   0  -7   2       50.06       34.01      1.88 o 
   1  -7   2      308.51      349.68      9.64 o 
   2  -7   2      222.51      208.21      3.47 o 
   3  -7   2       59.44       56.93      3.97 o 
   4  -7   2        2.45        4.64      1.62 o 
   5  -7   2       19.40       20.19      2.16 o 
  -5  -6   2       53.64       59.46      4.27 o 
  -4  -6   2        0.33        6.16      2.12 o 
  -3  -6   2      228.05      251.19      8.20 o 
  -2  -6   2      117.38      112.01      4.46 o 
  -1  -6   2       57.65       66.34      6.44 o 
   0  -6   2      533.90      503.57     12.10 o 
   1  -6   2      730.79      880.54     33.14 o 
   2  -6   2       54.26       49.60      1.71 o 
   3  -6   2      139.49      131.74      1.89 o 
   4  -6   2       46.71       47.42      2.51 o 
   5  -6   2      175.38      179.30      5.00 o 
  -5  -5   2      310.54      300.18     24.95 o 
  -4  -5   2       26.20       27.50      2.28 o 
  -3  -5   2       37.32       35.75      1.90 o 
  -2  -5   2     1310.97     1290.32     15.53 o 
  -1  -5   2        7.37        4.76      0.69 o 
   0  -5   2     1319.67     1251.56     23.15 o 
   1  -5   2        7.89        3.59      0.85 o 
   2  -5   2      275.52      297.97      9.99 o 
   3  -5   2       87.63       93.17      1.89 o 
   4  -5   2       25.33       25.12      1.80 o 
   5  -5   2       58.83       66.84      3.12 o 
  -5  -4   2        4.37        6.76      1.89 o 
  -4  -4   2      113.33      107.88      9.70 o 
  -3  -4   2       55.58       63.53      2.94 o 
  -2  -4   2      355.94      328.13      5.29 o 
  -1  -4   2      281.94      264.65      4.02 o 
   0  -4   2        0.47        3.08      0.86 o 
   1  -4   2     1505.03     1559.27    105.77 o 
   2  -4   2      468.54      471.24     15.21 o 
   3  -4   2       75.52       82.24      1.67 o 
   4  -4   2      148.87      160.72      6.97 o 
   5  -4   2       83.21       93.31      3.84 o 
  -5  -3   2      119.47      115.01      3.85 o 
  -4  -3   2      105.77      110.97      7.62 o 
  -3  -3   2      121.62      127.97      6.40 o 
  -2  -3   2      276.71      297.52      7.18 o 
  -1  -3   2      109.62      100.92      2.19 o 
   1  -3   2      282.70      273.24     13.07 o 
   2  -3   2      370.22      344.67      6.69 o 
   3  -3   2        9.33        9.11      0.66 o 
   4  -3   2       11.12       11.15      1.01 o 
   5  -3   2      261.57      282.92     15.22 o 
  -5  -2   2       28.28       27.51      2.30 o 
  -4  -2   2      146.53      136.14      6.86 o 
  -3  -2   2       17.82       24.29      1.78 o 
  -2  -2   2       91.14       94.80      2.02 o 
  -1  -2   2      623.98      584.63     22.30 o 
   1  -2   2       26.78       28.23      1.52 o 
   2  -2   2       13.15        8.12      0.41 o 
   3  -2   2      671.42      673.72     17.12 o 
   4  -2   2        6.80        7.45      1.00 o 
   5  -2   2       60.99       69.55      2.63 o 
  -5  -1   2       24.09       22.36      3.17 o 
  -4  -1   2        5.16        3.05      1.33 o 
  -3  -1   2        2.09        3.71      0.31 o 
  -2  -1   2       57.25       52.73      1.40 o 
  -1  -1   2      363.69      358.04      6.56 o 
   0  -1   2      726.97      713.25      9.68 o 
   1  -1   2      109.88      108.00      1.95 o 
   2  -1   2      334.14      323.53      3.35 o 
   3  -1   2      117.33      119.30      4.43 o 
   4  -1   2        5.04        7.07      0.89 o 
   5  -1   2       43.23       46.19      2.57 o 
  -5   0   2       94.48      101.95      5.01 o 
  -4   0   2        4.66        5.41      0.91 o 
  -3   0   2      290.50      303.68     10.24 o 
  -2   0   2      954.39      901.14     19.35 o 
  -1   0   2      210.58      193.34      3.83 o 
   0   0   2      141.90      147.66      4.14 o 
   2   0   2      905.49      875.58     34.62 o 
   3   0   2       61.65       62.43      2.97 o 
   4   0   2      154.19      163.51      5.72 o 
   5   0   2       36.19       37.23      2.14 o 
  -5   1   2       40.91       42.58      2.12 o 
  -4   1   2      105.50      104.71      3.71 o 
  -3   1   2        1.35        1.95      0.42 o 
  -2   1   2      123.32      115.77      2.70 o 
  -1   1   2      313.07      286.86      3.72 o 
   0   1   2      304.34      293.10      8.87 o 
   2   1   2        3.39        6.32      0.37 o 
   3   1   2       21.43       20.82      2.55 o 
   4   1   2       28.16       25.12      1.94 o 
   5   1   2       18.15       17.55      1.72 o 
  -5   2   2       21.97       18.82      1.99 o 
  -4   2   2       13.56       15.61      1.59 o 
  -3   2   2      167.88      160.90      3.94 o 
  -2   2   2     1051.36     1155.63     13.90 o 
  -1   2   2      677.04      703.01      8.40 o 
   2   2   2        0.98        1.49      0.34 o 
   3   2   2      148.06      141.59      5.79 o 
   4   2   2       11.96       10.22      1.18 o 
   5   2   2       15.27       14.21      1.91 o 
  -5   3   2       77.74       70.65      3.08 o 
  -4   3   2       17.04       15.87      2.96 o 
  -3   3   2      864.76      890.88     22.43 o 
  -2   3   2     1110.48     1144.03     38.01 o 
  -1   3   2      458.07      510.34      7.03 o 
   0   3   2     2326.73     2473.95     41.86 o 
   1   3   2      321.73      297.01      3.19 o 
   2   3   2       24.95       22.50      1.14 o 
   3   3   2        9.74       10.52      0.63 o 
   4   3   2       39.83       37.92      4.25 o 
   5   3   2        2.79        1.41      2.02 o 
  -5   4   2        7.58        5.85      1.57 o 
  -4   4   2      306.26      337.52     19.54 o 
  -3   4   2       85.80       87.93      2.81 o 
  -2   4   2       41.92       30.00      1.69 o 
  -1   4   2     1013.78     1065.14     16.29 o 
   0   4   2       83.14       73.05      1.97 o 
   1   4   2      381.41      391.84      4.98 o 
   2   4   2      756.06      815.16     17.33 o 
   3   4   2        4.98        2.37      0.81 o 
   4   4   2       28.27       27.82      1.65 o 
   5   4   2        0.27        1.90      2.16 o 
  -5   5   2        0.15       -0.64      2.02 o 
  -4   5   2      108.23      115.15      3.49 o 
  -3   5   2        3.21        4.34      0.68 o 
  -2   5   2       30.87       25.82      2.27 o 
  -1   5   2       11.38       21.73      1.22 o 
   0   5   2       41.15       44.16      2.05 o 
   1   5   2      769.26      790.68     15.61 o 
   2   5   2       17.00       21.46      1.20 o 
   3   5   2      547.50      546.36      9.21 o 
   4   5   2       75.29       72.87      4.01 o 
   5   5   2       88.20       80.93      3.54 o 
  -5   6   2        3.07        3.16      1.75 o 
  -4   6   2      190.17      194.14      4.78 o 
  -3   6   2      162.87      161.21      4.88 o 
  -2   6   2      101.22       92.83      2.45 o 
  -1   6   2      241.59      248.86      6.93 o 
   0   6   2       92.98       82.25      3.12 o 
   1   6   2      256.12      270.80      6.84 o 
   2   6   2       53.02       56.98      1.82 o 
   3   6   2      320.65      319.52      5.79 o 
   4   6   2       20.72       22.61      2.49 o 
   5   6   2        0.00        1.88      2.67 o 
  -5   7   2       16.56       19.22      3.15 o 
  -4   7   2        0.21        3.18      1.70 o 
  -3   7   2     1430.54     1398.18     43.59 o 
  -2   7   2      129.53      129.10      7.81 o 
  -1   7   2       51.97       51.69      1.51 o 
   0   7   2      320.50      321.89      9.26 o 
   1   7   2      334.36      334.19      5.86 o 
   2   7   2        0.08        4.10      1.33 o 
   3   7   2       14.22       14.77      1.34 o 
   4   7   2       16.45       14.99      1.89 o 
   5   7   2       20.11       23.63      3.93 o 
  -5   8   2       24.46       24.06      2.35 o 
  -4   8   2        7.15        7.65      2.41 o 
  -3   8   2       99.50       92.84      2.41 o 
  -2   8   2      398.14      384.92     13.87 o 
  -1   8   2      211.73      215.31     11.99 o 
   0   8   2        8.63        9.01      2.01 o 
   1   8   2        8.44        7.00      1.87 o 
   2   8   2        6.19        5.93      0.95 o 
   3   8   2       49.44       50.39      2.22 o 
   4   8   2      382.38      369.86     10.16 o 
  -5   9   2       25.25       25.40      2.43 o 
  -4   9   2      151.49      162.12      4.55 o 
  -3   9   2        6.79        7.18      1.14 o 
  -2   9   2      134.24      124.11      9.82 o 
  -1   9   2      408.79      431.69     10.33 o 
   0   9   2       27.90       33.42      2.89 o 
   1   9   2        5.46        6.53      2.05 o 
   2   9   2        0.05        0.12      2.13 o 
   3   9   2       19.03       17.25      2.37 o 
   4   9   2       49.69       34.49      4.08 o 
  -4  10   2       88.03       94.85      4.43 o 
  -3  10   2       24.92       25.68      2.55 o 
  -2  10   2       75.88       63.45      3.41 o 
  -1  10   2       12.18       11.84      2.30 o 
   0  10   2      174.40      152.36      5.33 o 
   1  10   2       46.58       46.55      3.13 o 
   2  10   2      312.56      331.07      9.37 o 
   3  10   2       20.80       18.24      2.58 o 
  -4  11   2       11.62       10.75      2.57 o 
  -3  11   2        7.41       11.27      2.37 o 
  -2  11   2        0.08        0.15      1.07 o 
  -1  11   2      268.32      225.06      6.50 o 
   0  11   2       44.59       40.81      3.12 o 
   1  11   2       12.57       12.39      2.37 o 
   2  11   2      158.22      157.67      6.08 o 
   3  11   2       74.62       76.18      4.61 o 
  -3  12   2        3.30        5.02      2.50 o 
  -2  12   2       61.82       59.68      3.68 o 
  -1  12   2      499.14      464.46     12.82 o 
   0  12   2      808.64      804.08     20.34 o 
   1  12   2      313.40      332.03      9.91 o 
   2  12   2        6.55       10.28      2.46 o 
   3  12   2       38.23       39.60      3.85 o 
  -3  13   2       10.37       13.27      2.77 o 
  -2  13   2       44.30       43.72      3.73 o 
  -1  13   2      280.92      270.54      7.98 o 
   0  13   2        6.83        5.07      2.02 o 
   1  13   2        3.17        3.92      2.58 o 
   2  13   2       34.98       35.43      4.13 o 
   3  13   2        5.03        6.31      2.36 o 
  -3  14   2      105.25      106.27      5.56 o 
  -2  14   2       41.27       39.51      3.67 o 
  -1  14   2       48.16       49.21      4.04 o 
   0  14   2        1.85        7.64      3.68 o 
   1  14   2       31.69       30.41      3.81 o 
   2  14   2       43.82       36.46      3.94 o 
  -2  15   2        8.83       11.26      2.83 o 
  -1  15   2       68.97       57.46      4.39 o 
   0  15   2       72.44       66.73      4.96 o 
   1  15   2        7.09        7.25      2.56 o 
   0 -17   3        8.54       11.46      3.41 o 
  -1 -16   3        0.98        1.52      2.99 o 
   0 -16   3       73.08       76.18      5.27 o 
   1 -16   3        3.33        6.53      3.82 o 
   2 -16   3       89.80      107.99      5.70 o 
  -2 -15   3       92.51      102.47      5.66 o 
  -1 -15   3        2.14       -0.04      3.17 o 
   0 -15   3      210.19      213.27      7.38 o 
   1 -15   3       21.89       25.63      3.60 o 
   2 -15   3       52.58       47.95      3.81 o 
   3 -15   3      124.36      132.72      6.09 o 
  -3 -14   3        2.02        3.85      3.68 o 
  -2 -14   3        2.68        1.33      1.45 o 
  -1 -14   3        4.05        2.21      1.57 o 
   0 -14   3       67.16       71.71      4.13 o 
   1 -14   3       28.75       40.29      3.40 o 
   2 -14   3        4.74        4.49      1.58 o 
   3 -14   3       15.51        9.13      2.26 o 
  -3 -13   3       50.50       53.14      4.22 o 
  -2 -13   3       34.26       35.23      3.42 o 
  -1 -13   3       69.44       62.56      4.00 o 
   0 -13   3       41.97       35.10      3.18 o 
   1 -13   3        7.94        6.50      2.12 o 
   2 -13   3      193.33      193.07      6.57 o 
   3 -13   3        1.63        4.85      1.80 o 
   4 -13   3       11.50       12.42      2.96 o 
  -4 -12   3       64.28       53.80      4.69 o 
  -3 -12   3       19.69       14.49      2.49 o 
  -2 -12   3        6.65        4.94      1.92 o 
  -1 -12   3      308.33      330.46      7.11 o 
   0 -12   3      502.97      451.44     11.54 o 
   1 -12   3        3.52        4.70      1.44 o 
   2 -12   3      233.28      218.98      4.15 o 
   3 -12   3      251.04      243.84      5.87 o 
   4 -12   3        7.09        8.09      2.58 o 
  -4 -11   3       72.40       57.42      5.03 o 
  -3 -11   3      218.36      224.87      4.94 o 
  -2 -11   3       80.84       85.27      2.39 o 
  -1 -11   3      156.75      141.70      2.68 o 
   0 -11   3       63.07       62.26      3.29 o 
   1 -11   3       17.31       17.92      1.32 o 
   2 -11   3        1.39        2.80      1.33 o 
   3 -11   3       20.70       22.36      3.18 o 
   4 -11   3        2.65        2.62      1.18 o 
  -4 -10   3        9.87        8.35      1.65 o 
  -3 -10   3      134.29      133.82      3.46 o 
  -2 -10   3      712.35      722.03     11.80 o 
  -1 -10   3       85.73       87.60      1.57 o 
   0 -10   3       96.35       95.93      3.85 o 
   1 -10   3      125.87      123.17      3.29 o 
   2 -10   3      170.09      145.34      8.24 o 
   3 -10   3      407.43      419.49      8.52 o 
   4 -10   3        0.72        1.70      1.79 o 
   5 -10   3       26.55       27.89      2.55 o 
  -4  -9   3       64.59       51.44      6.03 o 
  -3  -9   3       10.17       14.41      1.45 o 
  -2  -9   3       19.14       19.14      1.98 o 
  -1  -9   3      492.09      516.40     36.11 o 
   0  -9   3       18.70       18.69      1.83 o 
   1  -9   3       84.62       74.43      2.36 o 
   2  -9   3      140.84      115.85      3.89 o 
   3  -9   3      139.02      137.30      3.41 o 
   4  -9   3      136.15      160.23      4.15 o 
   5  -9   3        8.40       10.94      2.14 o 
  -5  -8   3        4.51        1.50      1.11 o 
  -4  -8   3       73.95       73.88      5.02 o 
  -3  -8   3       82.41       85.28      2.64 o 
  -2  -8   3        0.44        2.22      0.80 o 
  -1  -8   3      323.89      333.78     37.45 o 
   0  -8   3      241.50      224.41      5.74 o 
   1  -8   3      235.41      270.22     22.71 o 
   2  -8   3      147.58      129.08      3.97 o 
   3  -8   3       73.65       68.79      1.82 o 
   4  -8   3      225.61      228.10      5.53 o 
   5  -8   3        5.04        6.25      1.61 o 
  -5  -7   3        6.75        9.07      2.81 o 
  -4  -7   3       32.95       34.41      2.32 o 
  -3  -7   3       13.57       15.41      3.19 o 
  -2  -7   3        1.94        2.55      0.79 o 
  -1  -7   3      520.52      527.31     12.84 o 
   0  -7   3       11.85       20.07      1.68 o 
   1  -7   3      588.28      583.14     13.02 o 
   2  -7   3      118.73      124.02      4.77 o 
   3  -7   3      403.45      414.93     14.70 o 
   4  -7   3        3.29        7.10      3.35 o 
   5  -7   3        1.22        4.60      2.10 o 
  -5  -6   3      125.97      128.72     10.82 o 
  -4  -6   3       13.81       10.17      1.01 o 
  -3  -6   3       13.34       15.85      1.09 o 
  -2  -6   3      535.73      525.74      8.92 o 
  -1  -6   3       29.37       27.15      1.81 o 
   0  -6   3      531.98      544.95      9.84 o 
   1  -6   3        6.02        2.70      1.57 o 
   2  -6   3       31.98       36.04      2.47 o 
   3  -6   3      102.54       97.28      1.77 o 
   4  -6   3        4.47        3.80      1.13 o 
   5  -6   3       83.85       85.79      6.34 o 
  -5  -5   3      206.35      217.24     11.05 o 
  -4  -5   3       15.51       18.09      1.84 o 
  -3  -5   3       89.15       93.48      1.98 o 
  -2  -5   3     1798.80     1881.20     24.96 o 
  -1  -5   3     1355.97     1390.75     14.95 o 
   0  -5   3     1640.52     1689.26     21.04 o 
   1  -5   3      359.39      361.35     12.32 o 
   2  -5   3      561.77      587.40     13.92 o 
   3  -5   3       32.61       28.64      1.01 o 
   4  -5   3       54.65       63.15      3.89 o 
   5  -5   3        7.88       10.87      5.22 o 
  -5  -4   3      111.58       97.48      7.37 o 
  -4  -4   3        2.47        2.97      2.01 o 
  -3  -4   3        9.33        9.30      0.67 o 
  -2  -4   3      517.47      578.59      9.40 o 
  -1  -4   3       65.35       58.73      4.08 o 
   0  -4   3        5.21        5.27      0.60 o 
   1  -4   3      128.13      129.85      2.04 o 
   2  -4   3     1237.54     1262.40     22.21 o 
   3  -4   3       79.10       67.30      2.11 o 
   4  -4   3       97.41      101.20      3.74 o 
   5  -4   3      218.37      246.89      6.23 o 
  -5  -3   3      210.23      197.99      5.03 o 
  -4  -3   3        1.42        3.40      1.09 o 
  -3  -3   3      198.11      187.26      5.19 o 
  -2  -3   3        0.78        3.17      0.45 o 
  -1  -3   3      156.57      160.81      2.46 o 
   0  -3   3       73.37       69.36      1.58 o 
   1  -3   3       36.49       32.58      2.02 o 
   2  -3   3      690.21      740.49      8.25 o 
   3  -3   3        3.97        8.97      0.64 o 
   4  -3   3      313.69      317.19      7.58 o 
   5  -3   3       13.56       10.37      2.71 o 
  -5  -2   3       23.69       18.48      2.14 o 
  -4  -2   3       60.82       54.86      2.50 o 
  -3  -2   3       20.79       21.09      0.99 o 
  -2  -2   3      205.34      206.28      7.46 o 
  -1  -2   3      461.98      465.71     11.55 o 
   0  -2   3     1109.25     1152.96     32.65 o 
   1  -2   3      495.55      478.00      7.36 o 
   2  -2   3      325.53      337.94      5.79 o 
   3  -2   3       33.19       33.47      1.12 o 
   4  -2   3       36.34       38.78      2.31 o 
   5  -2   3        0.83        4.00      1.36 o 
  -5  -1   3      147.26      159.65     14.24 o 
  -4  -1   3       32.44       33.82      2.89 o 
  -3  -1   3      140.79      139.63      3.76 o 
  -2  -1   3      481.67      499.16     18.85 o 
  -1  -1   3       98.75       89.34      2.43 o 
   0  -1   3     1045.09     1034.20     14.47 o 
   1  -1   3     1000.53     1063.58     76.28 o 
   2  -1   3      319.26      326.39      4.69 o 
   3  -1   3        2.88        4.53      0.53 o 
   4  -1   3       57.10       61.51      2.09 o 
   5  -1   3        2.36        4.72      1.49 o 
  -5   0   3       23.41       24.28      1.79 o 
  -4   0   3       75.27       75.36      3.90 o 
  -3   0   3       65.34       62.79      2.03 o 
  -2   0   3     1972.45     2114.38     43.85 o 
  -1   0   3     1898.60     1914.18     42.80 o 
   0   0   3      369.85      388.03      4.13 o 
   2   0   3      377.24      366.17     12.37 o 
   3   0   3       15.32       15.60      1.32 o 
   4   0   3        7.76        6.10      1.07 o 
   5   0   3      126.40      126.98      4.08 o 
  -5   1   3       45.00       46.40      9.19 o 
  -4   1   3      160.40      159.66      6.86 o 
  -3   1   3      179.94      190.75      3.50 o 
  -2   1   3      743.68      787.59     15.94 o 
  -1   1   3      415.93      397.75      5.11 o 
   0   1   3       14.96       19.55      0.87 o 
   1   1   3       24.21       20.15      2.10 o 
   2   1   3      722.74      715.56     23.85 o 
   3   1   3        0.52        1.49      1.58 o 
   4   1   3        3.94        5.94      1.77 o 
   5   1   3       71.36       74.22      3.60 o 
  -5   2   3      122.88      135.95      5.09 o 
  -4   2   3       30.96       33.45      2.07 o 
  -3   2   3      289.84      288.10      6.45 o 
  -2   2   3     2956.26     3324.77     55.82 o 
  -1   2   3      469.23      476.98     17.61 o 
   0   2   3      617.50      632.77     12.72 o 
   1   2   3      127.04      104.08      2.24 o 
   2   2   3      664.21      680.19     15.57 o 
   3   2   3      105.50      105.87      4.79 o 
   4   2   3      118.73      110.28      4.56 o 
   5   2   3        0.85        4.84      1.66 o 
  -5   3   3        0.13        3.69      2.03 o 
  -4   3   3        0.25        3.82      1.56 o 
  -3   3   3       10.89       12.79      0.73 o 
  -2   3   3       10.41       11.88      0.68 o 
  -1   3   3      100.25       88.66      1.88 o 
   0   3   3      136.76      140.91      4.73 o 
   1   3   3     1330.33     1438.61     41.69 o 
   2   3   3     2833.91     2910.40     64.43 o 
   3   3   3       77.35       85.42      2.95 o 
   4   3   3      503.38      510.10     15.76 o 
   5   3   3       11.91       11.49      1.80 o 
  -5   4   3       35.34       37.00      4.38 o 
  -4   4   3        7.44        4.21      1.15 o 
  -3   4   3      121.25      123.79      4.21 o 
  -2   4   3      306.36      310.69      7.65 o 
  -1   4   3      319.05      387.94     10.40 o 
   0   4   3      107.70      120.51      3.56 o 
   1   4   3      120.12      141.46      3.16 o 
   2   4   3      190.47      187.75      6.46 o 
   3   4   3       10.64       13.12      1.01 o 
   4   4   3      134.60      136.68      4.10 o 
   5   4   3       11.35       14.12      2.19 o 
  -5   5   3        7.19        4.78      1.35 o 
  -4   5   3      722.20      740.01     26.34 o 
  -3   5   3       12.22       10.50      1.15 o 
  -2   5   3       30.24       31.90      3.32 o 
  -1   5   3      213.77      203.59      3.63 o 
   0   5   3      775.74      798.40     18.78 o 
   1   5   3        0.01        1.30      0.31 o 
   2   5   3       90.85       98.32      2.18 o 
   3   5   3        3.68        3.65      0.83 o 
   4   5   3       86.29       83.43      9.18 o 
   5   5   3        0.39        2.94      1.67 o 
  -5   6   3       12.70       15.96      1.96 o 
  -4   6   3       58.33       60.61      4.87 o 
  -3   6   3       58.23       56.55      1.98 o 
  -2   6   3      968.44      966.95     62.93 o 
  -1   6   3        8.84        7.33      0.50 o 
   0   6   3      317.73      334.66      7.29 o 
   1   6   3      163.78      177.27      3.99 o 
   2   6   3      205.11      211.36      6.37 o 
   3   6   3      212.04      210.68      5.32 o 
   4   6   3       75.80       70.78      5.01 o 
   5   6   3       19.56       15.54      4.75 o 
  -5   7   3       49.25       54.36      3.84 o 
  -4   7   3        0.61        3.90      1.39 o 
  -3   7   3       30.46       29.98      1.61 o 
  -2   7   3     1126.75     1113.69     49.43 o 
  -1   7   3        8.34        8.96      0.53 o 
   0   7   3      136.55      130.40      4.43 o 
   1   7   3      314.43      296.15      3.32 o 
   2   7   3      198.92      200.11      3.87 o 
   3   7   3      368.14      366.51      6.64 o 
   4   7   3        1.38        3.10      4.53 o 
   5   7   3       15.97       15.50      2.14 o 
  -5   8   3        1.14        2.65      2.28 o 
  -4   8   3       19.53       21.46      1.87 o 
  -3   8   3      111.77       96.24      3.78 o 
  -2   8   3       21.48       19.54      1.84 o 
  -1   8   3      446.95      431.65      9.87 o 
   0   8   3       43.68       39.87      2.77 o 
   1   8   3      148.31      133.99      5.69 o 
   2   8   3        0.59        2.77      1.00 o 
   3   8   3       83.51       78.90      2.70 o 
   4   8   3        0.06        2.51      2.07 o 
  -4   9   3       88.48       97.44      6.65 o 
  -3   9   3      196.25      188.64     18.47 o 
  -2   9   3      193.23      196.76      3.63 o 
  -1   9   3       10.41       11.28      0.68 o 
   0   9   3      158.89      172.97      5.16 o 
   1   9   3        1.49        4.37      2.62 o 
   2   9   3        3.25        4.68      0.89 o 
   3   9   3        5.53        8.49      1.27 o 
   4   9   3       18.80       14.87      3.37 o 
  -4  10   3        0.04        1.69      2.35 o 
  -3  10   3       61.86       57.61      2.16 o 
  -2  10   3      190.42      193.15      6.22 o 
  -1  10   3     1203.87     1342.66     31.34 o 
   0  10   3      103.32      107.16      4.80 o 
   1  10   3       21.89       23.76      2.55 o 
   2  10   3       67.93       68.51      3.85 o 
   3  10   3       60.15       60.80      4.01 o 
  -4  11   3       15.87       15.31      2.85 o 
  -3  11   3        1.44        3.61      2.38 o 
  -2  11   3       56.14       47.10      2.91 o 
   1  11   3       34.48       38.26      3.66 o 
   2  11   3       13.66        8.42      2.01 o 
   3  11   3       34.34       36.96      3.70 o 
  -3  12   3        4.13        4.53      2.67 o 
  -2  12   3       78.72       72.36      4.03 o 
  -1  12   3       15.61       17.06      2.41 o 
   0  12   3       19.71       12.16      2.21 o 
   1  12   3       18.55       17.74      2.95 o 
   2  12   3        0.01        1.86      2.98 o 
   3  12   3        2.06        4.76      2.95 o 
  -3  13   3        1.63        6.81      2.90 o 
  -2  13   3       26.32       20.88      3.06 o 
  -1  13   3       93.73       91.87      4.67 o 
   0  13   3        0.37        9.91      4.18 o 
   1  13   3       41.42       36.25      3.66 o 
   2  13   3      165.57      168.74      7.26 o 
  -2  14   3        5.91        5.12      1.96 o 
  -1  14   3       38.71       29.55      3.35 o 
   0  14   3       40.62       46.70      4.71 o 
   1  14   3      165.07      162.87      7.19 o 
   2  14   3       10.70        9.36      2.84 o 
  -1  15   3       22.16       23.23      3.59 o 
   0  15   3        1.11        2.71      2.99 o 
   1  15   3      202.50      210.92      8.86 o 
   0 -17   4       32.54       39.64      4.15 o 
   1 -17   4        0.68        3.24      3.62 o 
  -1 -16   4        2.95        3.85      3.71 o 
   0 -16   4        1.19        7.21      3.27 o 
   1 -16   4       70.04       55.01      4.27 o 
   2 -16   4        0.68        5.17      3.47 o 
  -2 -15   4       78.92       91.66      5.45 o 
  -1 -15   4       20.96       27.62      3.34 o 
   0 -15   4        0.71        4.12      2.41 o 
   1 -15   4      344.13      301.85      8.94 o 
   2 -15   4       45.82       38.70      3.56 o 
   3 -15   4       75.40       87.95      5.16 o 
  -3 -14   4       15.02       12.18      2.82 o 
  -2 -14   4       22.80       26.01      3.48 o 
  -1 -14   4       32.88       33.43      3.47 o 
   0 -14   4        6.81        9.24      2.17 o 
   1 -14   4       68.67       71.69      4.23 o 
   2 -14   4       94.29       92.62      4.56 o 
   3 -14   4       61.85       69.00      4.41 o 
  -3 -13   4        0.35        1.41      2.65 o 
  -2 -13   4       51.88       70.47      4.34 o 
  -1 -13   4        0.03        1.77      1.46 o 
   0 -13   4        9.07        8.66      2.07 o 
   1 -13   4      201.21      169.36      5.91 o 
   2 -13   4        0.84        3.08      1.79 o 
   3 -13   4        3.56        3.84      1.76 o 
   4 -13   4       10.29        8.94      2.29 o 
  -4 -12   4        3.42        3.92      1.84 o 
  -3 -12   4      315.27      321.26      9.42 o 
  -2 -12   4       23.54       21.24      2.83 o 
  -1 -12   4      145.28      143.45      5.73 o 
   0 -12   4      383.23      317.71      9.13 o 
   1 -12   4        6.64        6.39      0.80 o 
   2 -12   4      274.51      245.40      4.71 o 
   3 -12   4       14.13       15.19      2.10 o 
   4 -12   4       16.73       16.71      3.78 o 
  -4 -11   4        0.45        0.58      1.93 o 
  -3 -11   4       25.60       23.80      1.86 o 
  -2 -11   4        0.19        1.33      1.58 o 
  -1 -11   4       35.31       40.60      1.55 o 
   0 -11   4      210.11      205.23      5.69 o 
   1 -11   4      401.02      376.70      5.73 o 
   2 -11   4       65.07       55.47      2.43 o 
   3 -11   4      208.45      217.94      4.27 o 
   4 -11   4       49.60       50.57      2.75 o 
  -4 -10   4       17.13       15.99      3.55 o 
  -3 -10   4      170.18      176.28      4.15 o 
  -2 -10   4      476.83      468.36      7.26 o 
  -1 -10   4      176.23      180.29     20.98 o 
   0 -10   4       25.50       24.10      2.23 o 
   1 -10   4      163.52      187.34     13.81 o 
   2 -10   4      215.22      216.09     10.08 o 
   3 -10   4      131.76      120.95      4.78 o 
   4 -10   4       24.73       26.51      2.13 o 
   5 -10   4       36.44       40.60      2.93 o 
  -4  -9   4       19.20       17.04      1.90 o 
  -3  -9   4       51.30       51.55      2.50 o 
  -2  -9   4       16.92       16.48      1.29 o 
  -1  -9   4      695.34      665.51     15.30 o 
   0  -9   4      449.67      425.02      9.53 o 
   1  -9   4       66.51       75.88      5.34 o 
   2  -9   4      261.84      246.09      8.94 o 
   3  -9   4      128.32      126.87      4.29 o 
   4  -9   4       20.33       21.68      1.92 o 
   5  -9   4       18.88       18.37      2.16 o 
  -5  -8   4        4.24        5.60      1.42 o 
  -4  -8   4        2.90        3.11      0.68 o 
  -3  -8   4      465.69      482.53      9.88 o 
  -2  -8   4      133.24      150.50      3.03 o 
  -1  -8   4        1.02        1.68      0.95 o 
   0  -8   4      403.68      384.62      9.29 o 
   1  -8   4      384.95      383.08      9.69 o 
   2  -8   4        1.00        1.74      0.75 o 
   3  -8   4       45.12       38.96      1.60 o 
   4  -8   4      388.51      398.63     21.53 o 
   5  -8   4        3.59        3.09      1.23 o 
  -5  -7   4      104.42       91.78      4.10 o 
  -4  -7   4        1.11        2.43      0.89 o 
  -3  -7   4      162.00      165.10      3.54 o 
  -2  -7   4      145.77      147.28      4.00 o 
  -1  -7   4       49.56       48.64      2.39 o 
   0  -7   4       74.94       69.53      3.00 o 
   1  -7   4      979.09      996.96     18.01 o 
   2  -7   4        8.71        8.82      1.77 o 
   3  -7   4      133.95      137.62      2.62 o 
   4  -7   4        2.60        3.70      3.87 o 
   5  -7   4        2.90        3.86      1.87 o 
  -5  -6   4      112.62      104.21     11.16 o 
  -4  -6   4       54.75       53.61      1.86 o 
  -3  -6   4       66.07       65.42      2.12 o 
  -2  -6   4        8.36       10.04      1.48 o 
  -1  -6   4       52.71       52.31      2.05 o 
   0  -6   4      175.61      171.34      4.27 o 
   1  -6   4      257.21      284.88      7.30 o 
   2  -6   4       86.35      110.54      4.24 o 
   3  -6   4        3.97        3.79      0.62 o 
   4  -6   4      296.55      316.96     14.06 o 
   5  -6   4        4.39        3.38      2.35 o 
  -5  -5   4       99.19       95.67      3.90 o 
  -4  -5   4      436.01      402.14      6.44 o 
  -3  -5   4       36.42       33.93      2.42 o 
  -2  -5   4      532.05      560.60     13.20 o 
  -1  -5   4      108.10      103.17      3.56 o 
   0  -5   4      562.86      547.30      7.05 o 
   1  -5   4     1392.16     1448.27     24.11 o 
   2  -5   4       11.37       22.45      0.86 o 
   3  -5   4      254.45      235.83      3.35 o 
   4  -5   4        7.45        7.55      2.62 o 
   5  -5   4        1.04        4.46      1.48 o 
  -5  -4   4       22.28       20.55      2.39 o 
  -4  -4   4        3.59        3.89      1.00 o 
  -3  -4   4      115.70      117.98      2.40 o 
  -2  -4   4       27.33       24.23      0.89 o 
  -1  -4   4      880.98      899.04     14.63 o 
   0  -4   4      687.56      705.60     28.96 o 
   1  -4   4       12.71       13.27      2.63 o 
   2  -4   4      371.49      398.69      5.72 o 
   3  -4   4      130.51      138.75      3.88 o 
   4  -4   4        7.17        9.90      2.05 o 
   5  -4   4       14.49       18.90      2.46 o 
  -5  -3   4       74.16       70.11      4.80 o 
  -4  -3   4      216.95      207.35     14.13 o 
  -3  -3   4      272.45      275.73      6.51 o 
  -2  -3   4      109.97       85.52      2.22 o 
  -1  -3   4     2858.34     3098.83     76.56 o 
   0  -3   4      726.10      709.21     22.57 o 
   1  -3   4      268.33      258.42      3.75 o 
   2  -3   4        1.04        1.76      0.31 o 
   3  -3   4       58.22       55.48      1.05 o 
   4  -3   4       78.16       75.31      4.00 o 
   5  -3   4      108.89      125.20     12.06 o 
  -5  -2   4        1.34        3.45      2.79 o 
  -4  -2   4      378.42      402.71     23.75 o 
  -3  -2   4      202.15      211.26      5.98 o 
  -2  -2   4      203.02      202.64      7.88 o 
  -1  -2   4        0.62        0.93      0.26 o 
   0  -2   4        7.83       11.45      0.71 o 
   1  -2   4       79.50       66.17      1.58 o 
   2  -2   4        0.55        3.15      0.36 o 
   3  -2   4        0.97        1.61      0.62 o 
   4  -2   4       57.76       62.07      3.83 o 
   5  -2   4       52.89       56.65      2.40 o 
  -5  -1   4       85.44       84.99      3.67 o 
  -4  -1   4       20.48       21.41      1.44 o 
  -3  -1   4       17.18       12.63      0.88 o 
  -2  -1   4       20.33       23.16      0.69 o 
  -1  -1   4      346.23      345.28      6.95 o 
   0  -1   4      126.78      116.17      4.82 o 
   1  -1   4        1.15        0.68      0.18 o 
   2  -1   4      110.91      111.20      3.17 o 
   3  -1   4      189.18      201.97      5.55 o 
   4  -1   4      195.84      205.66      7.87 o 
   5  -1   4        6.17        3.82      1.30 o 
  -5   0   4      122.34      122.33      6.96 o 
  -4   0   4      626.67      667.19     18.33 o 
  -3   0   4       59.20       51.41      1.84 o 
  -2   0   4        2.50        7.90      0.51 o 
  -1   0   4      502.72      511.44     10.66 o 
   0   0   4     1214.30     1224.30     33.44 o 
   1   0   4     2516.85     2674.60     59.76 o 
   2   0   4      138.50      138.01      7.23 o 
   3   0   4      834.31      866.27     18.38 o 
   4   0   4       19.47       17.63      2.61 o 
   5   0   4       91.18       86.23      3.56 o 
  -5   1   4       21.54       21.30      2.18 o 
  -4   1   4      179.45      173.63      6.70 o 
  -3   1   4        7.18        6.79      0.56 o 
  -2   1   4      271.43      322.04      4.22 o 
  -1   1   4      128.79      148.11      5.01 o 
   0   1   4      286.31      291.79     12.72 o 
   2   1   4     2460.78     2567.04    182.25 o 
   3   1   4      221.14      215.96      7.40 o 
   4   1   4        8.59        4.05      1.02 o 
   5   1   4        3.36        3.34      1.61 o 
  -5   2   4       27.97       32.40      2.62 o 
  -4   2   4        4.28        3.89      1.40 o 
  -3   2   4       99.68       99.80      4.10 o 
  -2   2   4       24.23       19.93      1.23 o 
  -1   2   4      439.06      421.96      6.48 o 
   0   2   4        4.62        4.51      1.29 o 
   1   2   4      197.66      185.58      4.99 o 
   3   2   4      118.08      117.12      5.29 o 
   4   2   4       63.46       60.66      4.77 o 
   5   2   4       25.73       22.90      2.38 o 
  -5   3   4       22.66       28.43      4.14 o 
  -4   3   4        1.43        2.30      0.92 o 
  -3   3   4       69.56       76.35      2.14 o 
  -2   3   4      371.62      365.94      9.83 o 
   0   3   4      172.54      189.14      3.75 o 
   1   3   4      332.51      309.97      6.61 o 
   2   3   4       97.36       99.41      2.39 o 
   3   3   4       31.03       31.38      3.71 o 
   4   3   4       17.17       14.68      2.12 o 
   5   3   4        1.09        2.90      2.03 o 
  -5   4   4        1.02        2.88      3.93 o 
  -4   4   4        2.00        4.19      1.18 o 
  -3   4   4      379.73      375.70     14.89 o 
  -2   4   4        3.70        3.26      0.89 o 
  -1   4   4        4.27       13.55      1.57 o 
   0   4   4       50.88       49.37      2.30 o 
   1   4   4      143.23      154.93      4.58 o 
   2   4   4       73.33       75.36      2.05 o 
   3   4   4      125.07      123.28      2.78 o 
   4   4   4        2.46        2.96      1.02 o 
   5   4   4        4.71        2.08      1.19 o 
  -5   5   4       11.18        9.82      1.60 o 
  -4   5   4       85.70       77.62      2.98 o 
  -3   5   4       74.35       79.15      1.91 o 
  -2   5   4      199.21      203.04      3.64 o 
  -1   5   4       85.08       78.84      2.89 o 
   0   5   4      390.34      392.42      9.84 o 
   1   5   4       45.29       57.46      1.67 o 
   2   5   4       21.64       21.15      1.33 o 
   3   5   4        0.54        2.03      1.24 o 
   4   5   4       14.84       12.78      1.63 o 
   5   5   4       41.56       36.90      3.18 o 
  -5   6   4       44.05       51.35      2.94 o 
  -4   6   4       62.63       56.28      2.64 o 
  -3   6   4      302.36      284.58     17.58 o 
  -2   6   4      379.14      388.89     23.01 o 
  -1   6   4       57.98       62.51      1.70 o 
   0   6   4      438.37      451.17     10.03 o 
   1   6   4      115.59      120.77      1.99 o 
   2   6   4        6.39        7.53      1.19 o 
   3   6   4       29.78       30.24      1.67 o 
   4   6   4       83.92       78.24      3.22 o 
   5   6   4       27.48       20.99      2.47 o 
  -5   7   4       91.64       87.87      4.93 o 
  -4   7   4       87.53      108.39     10.54 o 
  -3   7   4       64.89       57.24      2.53 o 
  -2   7   4      791.47      759.58     37.87 o 
  -1   7   4      221.77      218.89      3.14 o 
   0   7   4       53.26       53.29      2.95 o 
   1   7   4       66.46       53.17      2.21 o 
   2   7   4      420.99      428.20     32.98 o 
   3   7   4       41.54       52.96      3.11 o 
   4   7   4       17.47       17.41      3.17 o 
  -5   8   4        5.07        4.32      1.47 o 
  -4   8   4       12.34       10.44      1.55 o 
  -3   8   4       83.25       84.03      5.76 o 
  -2   8   4       69.25       65.48      2.05 o 
  -1   8   4       65.29       52.04      1.60 o 
   0   8   4       11.85       12.21      1.92 o 
   1   8   4        7.69       10.01      1.47 o 
   2   8   4       25.94       19.24      3.95 o 
   3   8   4       65.57       66.55      3.72 o 
   4   8   4        0.30        2.01      1.69 o 
  -4   9   4       23.77       26.41      4.00 o 
  -3   9   4      171.53      161.73      4.85 o 
  -2   9   4       71.67       65.32      2.03 o 
  -1   9   4      897.42      889.11     44.70 o 
   0   9   4      652.82      725.53     17.91 o 
   1   9   4      227.15      244.11      7.80 o 
   2   9   4       19.59       25.39      2.86 o 
   3   9   4        0.01        1.25      2.90 o 
   4   9   4       39.54       29.56      4.14 o 
  -4  10   4       61.59       68.09      4.94 o 
  -3  10   4      189.08      172.65      6.51 o 
  -2  10   4       13.91       12.52      1.98 o 
  -1  10   4      133.70      130.50      5.31 o 
   0  10   4       95.28       97.46      4.61 o 
   1  10   4       22.80       25.73      2.75 o 
   2  10   4        0.48        5.15      2.91 o 
   3  10   4       39.25       40.28      3.52 o 
   4  10   4       58.94       52.32      5.31 o 
  -4  11   4        0.79        4.46      3.43 o 
  -3  11   4       28.99       35.10      3.24 o 
  -2  11   4        0.33        1.31      2.15 o 
  -1  11   4       20.43       18.82      2.61 o 
   0  11   4      163.41      166.79      6.31 o 
   1  11   4       34.97       41.75      3.94 o 
   2  11   4        0.53        5.11      3.21 o 
   3  11   4       71.67       68.95      4.73 o 
  -3  12   4       10.29        5.94      2.36 o 
  -2  12   4        8.58        7.15      2.07 o 
   1  12   4      162.91      169.30      7.04 o 
   2  12   4       96.93       94.77      5.57 o 
   3  12   4        8.03        9.41      2.42 o 
  -3  13   4       87.40      117.37      5.54 o 
  -2  13   4        0.56        9.01      3.35 o 
  -1  13   4       26.21       60.19      4.01 o 
   0  13   4      468.97      490.29     13.98 o 
   1  13   4       52.00       41.12      4.28 o 
   2  13   4       62.10       74.37      5.50 o 
  -2  14   4       40.66       42.04      4.02 o 
  -1  14   4        2.77        0.16      3.57 o 
   0  14   4      187.75      163.39      6.81 o 
   1  14   4        9.06        6.10      2.35 o 
   0 -17   5       79.21       89.03      5.71 o 
   1 -17   5        1.25        0.98      3.54 o 
  -1 -16   5       24.44       17.29      3.36 o 
   0 -16   5        4.82        7.79      2.58 o 
   1 -16   5      159.01      155.29      6.14 o 
   2 -16   5       98.27       97.42      5.18 o 
  -2 -15   5      159.06      160.35      6.87 o 
  -1 -15   5       76.15       82.38      4.96 o 
   0 -15   5      104.78       84.99      4.81 o 
   1 -15   5       87.88       70.69      4.63 o 
   2 -15   5       20.41       16.76      2.63 o 
   3 -15   5        1.99        3.58      3.06 o 
  -3 -14   5       28.68       26.86      3.37 o 
  -2 -14   5        4.46        5.34      1.75 o 
  -1 -14   5       61.85       58.48      4.17 o 
   0 -14   5       41.98       35.01      3.43 o 
   1 -14   5       55.34       62.09      4.01 o 
   2 -14   5       16.31       20.32      2.69 o 
   3 -14   5        3.25        2.26      1.49 o 
  -3 -13   5        0.08        4.86      2.89 o 
  -2 -13   5      250.44      278.03      8.93 o 
  -1 -13   5        0.26        1.95      2.76 o 
   0 -13   5       61.51       55.17      4.02 o 
   1 -13   5        8.84        6.07      1.60 o 
   2 -13   5        1.15        4.22      2.57 o 
   3 -13   5       48.07       51.20      3.68 o 
   4 -13   5       40.16       42.74      4.04 o 
  -4 -12   5        2.58        2.23      1.84 o 
  -3 -12   5      195.39      213.19      6.97 o 
  -2 -12   5       54.29       55.33      2.19 o 
  -1 -12   5       25.48       27.64      2.78 o 
   0 -12   5      152.31      154.47      5.73 o 
   1 -12   5      423.23      419.43     31.34 o 
   2 -12   5       76.18       80.36      4.17 o 
   3 -12   5       45.49       43.19      3.14 o 
   4 -12   5       69.86       67.58      3.67 o 
  -4 -11   5       22.42       24.66      2.38 o 
  -3 -11   5        2.07        2.75      3.01 o 
  -2 -11   5      231.28      236.68      7.23 o 
  -1 -11   5       90.53       94.06      4.30 o 
   0 -11   5       61.18       56.68      3.28 o 
   1 -11   5      240.18      221.34      6.80 o 
   2 -11   5        4.24        7.73      1.51 o 
   3 -11   5       62.80       61.98      2.50 o 
   4 -11   5       14.25       11.73      1.69 o 
  -4 -10   5       72.14       62.88      3.16 o 
  -3 -10   5        1.23        2.81      1.00 o 
  -2 -10   5       10.89       14.20      1.42 o 
  -1 -10   5      191.60      182.83      5.90 o 
   0 -10   5      260.69      250.33      6.53 o 
   1 -10   5        4.40        3.58      1.53 o 
   2 -10   5      118.66      125.54      2.93 o 
   3 -10   5      589.99      589.82      9.41 o 
   4 -10   5      132.84      119.92      5.20 o 
   5 -10   5        9.42        8.14      1.60 o 
  -4  -9   5       49.21       44.91      2.84 o 
  -3  -9   5       99.79      110.50      5.16 o 
  -2  -9   5      212.29      229.84      5.94 o 
  -1  -9   5      446.99      418.13      8.91 o 
   0  -9   5      754.41      734.73     15.62 o 
   1  -9   5      131.70      117.74      4.40 o 
   2  -9   5       34.03       34.85      4.44 o 
   3  -9   5      133.64      121.14      2.51 o 
   4  -9   5       18.85       23.07      2.20 o 
   5  -9   5       19.59       22.97      4.54 o 
  -5  -8   5        5.97        3.47      2.02 o 
  -4  -8   5        3.22        3.41      1.22 o 
  -3  -8   5       55.86       53.17      2.21 o 
  -2  -8   5        2.48        1.20      0.82 o 
  -1  -8   5      428.46      435.43     10.42 o 
   0  -8   5       11.96       19.15      1.91 o 
   1  -8   5      414.40      408.75     10.41 o 
   2  -8   5       95.74       99.66      2.70 o 
   3  -8   5       93.41       82.70      2.73 o 
   4  -8   5       38.46       42.05      2.52 o 
   5  -8   5       13.31        7.78      1.57 o 
  -5  -7   5        1.68        3.31      2.00 o 
  -4  -7   5       10.57        9.50      1.06 o 
  -3  -7   5       62.11       64.32      2.09 o 
  -2  -7   5        1.18        6.13      1.64 o 
  -1  -7   5        1.81        2.16      0.89 o 
   0  -7   5      124.19      147.07      4.21 o 
   1  -7   5       18.51       11.55      1.57 o 
   2  -7   5      180.07      161.62      4.90 o 
   3  -7   5       10.46        9.37      1.03 o 
   4  -7   5        1.61        3.02      1.93 o 
   5  -7   5      146.34      152.47      4.62 o 
  -5  -6   5        4.21        5.08      1.68 o 
  -4  -6   5       50.01       50.84      1.82 o 
  -3  -6   5       27.99       20.84      1.77 o 
  -2  -6   5       21.10       29.02      1.96 o 
  -1  -6   5      994.94      971.02     22.64 o 
   0  -6   5        6.90        5.55      1.14 o 
   1  -6   5      185.89      202.68      5.22 o 
   2  -6   5       13.95       14.86      2.93 o 
   3  -6   5        7.82        9.90      1.51 o 
   4  -6   5       45.63       45.38      4.48 o 
   5  -6   5      168.27      170.68      5.05 o 
  -5  -5   5        2.48        1.92      1.24 o 
  -4  -5   5      452.40      424.17     10.09 o 
  -3  -5   5      338.64      337.40     11.01 o 
  -2  -5   5      364.57      368.28     18.35 o 
  -1  -5   5     2395.10     2501.38     40.38 o 
   0  -5   5     1571.99     1559.71     33.31 o 
   1  -5   5      127.00      137.61      4.01 o 
   2  -5   5        0.02        2.69      1.14 o 
   3  -5   5       75.72       79.10      1.74 o 
   4  -5   5       40.98       41.30      2.34 o 
   5  -5   5        2.26        7.42      3.29 o 
  -5  -4   5       19.84       22.99      3.23 o 
  -4  -4   5       13.48       14.45      1.14 o 
  -3  -4   5       61.77       56.84      4.04 o 
  -2  -4   5       73.11       63.40      1.91 o 
  -1  -4   5       14.15       15.78      1.33 o 
   0  -4   5      240.19      243.42      6.28 o 
   1  -4   5      282.47      282.09      3.65 o 
   2  -4   5      244.01      254.83      5.34 o 
   3  -4   5      423.33      425.71      5.21 o 
   4  -4   5      109.14      111.77      4.09 o 
   5  -4   5        5.50        4.69      1.58 o 
  -5  -3   5       60.38       58.73      3.29 o 
  -4  -3   5      372.01      379.64      8.61 o 
  -3  -3   5       55.21       59.87      2.27 o 
  -2  -3   5      288.66      258.66     13.98 o 
  -1  -3   5     2114.26     2278.40     81.33 o 
   0  -3   5       35.39       39.61      3.80 o 
   1  -3   5        0.11        1.78      0.50 o 
   2  -3   5      324.13      311.39      3.37 o 
   3  -3   5      217.64      242.97      3.24 o 
   4  -3   5        1.45        4.13      1.22 o 
   5  -3   5       33.81       36.37      2.12 o 
  -5  -2   5      186.98      173.06     10.77 o 
  -4  -2   5      131.52      132.17      6.46 o 
  -3  -2   5       88.17       82.49      2.74 o 
  -2  -2   5       47.67       48.44      1.82 o 
  -1  -2   5      301.00      269.48      8.65 o 
   0  -2   5       46.48       40.17      2.00 o 
   1  -2   5      134.22      141.86      2.09 o 
   2  -2   5      605.28      576.64     13.83 o 
   3  -2   5        0.92        2.54      0.46 o 
   4  -2   5       16.86       18.64      2.09 o 
   5  -2   5       26.07       26.17      1.96 o 
  -5  -1   5        9.27        9.31      1.44 o 
  -4  -1   5       47.47       49.41      2.26 o 
  -3  -1   5       14.48        9.38      0.57 o 
  -2  -1   5      370.92      383.14      7.93 o 
  -1  -1   5       42.30       43.83      1.05 o 
   0  -1   5      241.72      252.70      4.19 o 
   1  -1   5        5.19        6.61      0.43 o 
   2  -1   5       47.26       41.66      2.76 o 
   3  -1   5      172.26      178.87      4.36 o 
   4  -1   5        4.75        5.47      1.37 o 
   5  -1   5        0.20        1.74      3.65 o 
  -5   0   5       29.35       28.93      4.21 o 
  -4   0   5      238.78      255.63      6.18 o 
  -3   0   5      245.67      249.99      4.72 o 
  -2   0   5       37.84       29.48      1.03 o 
  -1   0   5      827.52      880.51     14.62 o 
   0   0   5      462.87      444.87      6.83 o 
   1   0   5     1196.35     1314.52     46.95 o 
   2   0   5       24.72       26.52      2.95 o 
   3   0   5      413.92      441.92     12.15 o 
   4   0   5       45.65       51.82      8.20 o 
   5   0   5        1.52        2.12      1.35 o 
  -5   1   5       79.42       84.91      4.41 o 
  -4   1   5       50.56       48.02      7.17 o 
  -3   1   5      588.45      559.73     25.88 o 
  -2   1   5      565.81      604.82     14.67 o 
  -1   1   5      781.08      809.99     14.51 o 
   0   1   5       97.50       86.41      1.78 o 
   1   1   5      123.74      138.19      2.55 o 
   2   1   5      560.85      585.74     26.13 o 
   3   1   5        0.02        1.89      0.81 o 
   4   1   5       44.08       48.93      6.60 o 
   5   1   5       28.79       23.34      2.37 o 
  -5   2   5      102.83      101.71      3.67 o 
  -4   2   5      137.55      148.45      4.08 o 
  -3   2   5      420.43      422.83     13.85 o 
  -2   2   5      560.89      588.89     14.81 o 
  -1   2   5     1702.87     1798.52     29.33 o 
   0   2   5       93.34       81.81      2.69 o 
   1   2   5       37.18       31.22      1.85 o 
   2   2   5     1159.44     1186.98     25.48 o 
   3   2   5      115.88      113.12      2.42 o 
   4   2   5        0.97        2.40      1.90 o 
   5   2   5       40.02       35.67      4.07 o 
  -5   3   5        0.02        5.79      3.13 o 
  -4   3   5        0.20        2.85      1.46 o 
  -3   3   5       63.38       65.75      2.48 o 
  -2   3   5        5.80        8.49      1.19 o 
  -1   3   5     1481.96     1498.99     32.14 o 
   0   3   5       16.00        9.58      1.34 o 
   1   3   5      301.24      303.31      6.54 o 
   2   3   5      718.32      717.45     11.38 o 
   3   3   5      835.93      881.45     34.75 o 
   4   3   5        5.67        5.08      1.34 o 
   5   3   5      124.60      109.57      7.94 o 
  -5   4   5       32.22       23.10      4.06 o 
  -4   4   5        0.23        3.73      1.77 o 
  -3   4   5       18.59       20.54      1.26 o 
  -2   4   5       19.69       15.61      1.47 o 
  -1   4   5        3.87        1.94      1.00 o 
   0   4   5       37.76       35.06      2.12 o 
   1   4   5      135.86      144.79      4.72 o 
   2   4   5        5.93        6.49      0.98 o 
   3   4   5        0.41        6.01      2.27 o 
   4   4   5        4.65        5.61      1.29 o 
   5   4   5        1.56        2.92      2.01 o 
  -5   5   5       20.74       16.88      1.90 o 
  -4   5   5        2.43        2.91      1.01 o 
  -3   5   5       79.91       81.76      2.87 o 
  -2   5   5      306.00      298.04      7.66 o 
  -1   5   5      109.71      124.89      4.26 o 
   0   5   5      215.00      268.44      5.16 o 
   1   5   5      727.76      774.23     17.44 o 
   2   5   5       39.29       40.13      2.30 o 
   3   5   5       15.38       14.21      1.41 o 
   4   5   5        4.54        6.36      1.71 o 
   5   5   5       19.27       17.26      2.47 o 
  -5   6   5        6.63        6.37      1.78 o 
  -4   6   5       13.04       13.94      1.77 o 
  -3   6   5      128.96      108.36      5.64 o 
  -2   6   5       53.55       52.74      3.23 o 
  -1   6   5      250.88      250.44      6.25 o 
   0   6   5        2.18        2.17      0.93 o 
   1   6   5      366.70      375.62      7.07 o 
   2   6   5      208.05      205.80      5.70 o 
   3   6   5        5.74        4.28      1.63 o 
   4   6   5       75.87       66.81      2.99 o 
  -5   7   5       75.52       80.36     10.80 o 
  -4   7   5       32.53       36.34      2.23 o 
  -3   7   5      105.97       82.63      2.60 o 
  -2   7   5      121.27      117.00      6.71 o 
  -1   7   5      629.91      643.60     19.34 o 
   0   7   5      282.53      282.72      7.22 o 
   1   7   5        7.93        6.04      0.78 o 
   2   7   5      151.16      150.53      8.66 o 
   3   7   5        3.73        3.27      1.62 o 
   4   7   5       38.72       36.79      2.76 o 
  -4   8   5       36.67       27.64      2.50 o 
  -3   8   5       32.01       41.51      2.27 o 
  -2   8   5      110.97      101.18      8.69 o 
  -1   8   5       48.00       42.92      2.61 o 
   0   8   5        0.05        1.79      1.20 o 
   1   8   5       47.96       47.68      3.46 o 
   2   8   5        4.98        3.05      0.82 o 
   3   8   5       53.51       55.18     10.22 o 
   4   8   5       10.98        6.83      2.63 o 
  -4   9   5      101.09       98.99      7.89 o 
  -3   9   5       90.21       85.69      5.27 o 
  -2   9   5      164.07      166.19      4.03 o 
  -1   9   5      159.17      153.28     18.62 o 
   0   9   5      158.47      176.78      6.21 o 
   1   9   5       40.73       38.91      3.24 o 
   2   9   5       37.56       32.29      3.07 o 
   3   9   5       23.11       20.07      2.94 o 
   4   9   5       12.83       18.40      3.54 o 
  -4  10   5       22.96       21.69      3.17 o 
  -3  10   5       10.42        6.90      1.89 o 
  -2  10   5      156.33      155.68      6.03 o 
  -1  10   5      101.75      111.42      5.27 o 
   0  10   5       19.70       21.07      2.75 o 
   1  10   5      569.09      639.14     16.93 o 
   2  10   5        7.28        7.76      1.99 o 
   3  10   5       14.20       18.52      2.93 o 
  -3  11   5       36.03       36.08      3.45 o 
  -2  11   5        1.06        1.73      1.30 o 
  -1  11   5      137.78      140.51      5.37 o 
   0  11   5      321.21      357.18     11.08 o 
   1  11   5       94.71       96.22      5.21 o 
   2  11   5        0.02        3.85      3.48 o 
   3  11   5        0.01       -0.51      3.52 o 
  -3  12   5      122.58      102.94      5.11 o 
  -2  12   5       54.75       56.04      4.27 o 
  -1  12   5       37.38       37.59      3.63 o 
   0  12   5      143.04      154.57      7.12 o 
   1  12   5       12.21       10.87      2.75 o 
   2  12   5       21.03       20.58      3.29 o 
  -2  13   5        0.46        6.10      3.83 o 
  -1  13   5       20.66       23.09      3.69 o 
   0  13   5      115.53      106.05      5.73 o 
   1  13   5       19.42       20.07      4.14 o 
   2  13   5       10.86        5.29      2.27 o 
  -1  14   5       12.34       10.98      2.61 o 
   0  14   5       18.18       18.32      3.91 o 
   1  14   5        0.14        6.65      3.88 o 
   0 -17   6        0.92        0.75      1.70 o 
   1 -17   6       23.85       31.49      4.67 o 
  -1 -16   6       18.50       18.78      3.28 o 
   0 -16   6        2.53        6.19      3.22 o 
   1 -16   6        4.47        5.46      2.31 o 
   2 -16   6        4.49        3.11      2.54 o 
  -2 -15   6       16.97       23.07      3.55 o 
  -1 -15   6       55.54       59.03      4.84 o 
   0 -15   6       55.14       59.57      4.35 o 
   1 -15   6       25.59       20.67      3.08 o 
   2 -15   6      160.37      137.69      5.20 o 
   3 -15   6       93.69       97.44      5.20 o 
  -3 -14   6       60.00       62.12      4.32 o 
  -2 -14   6       21.27       17.07      2.98 o 
  -1 -14   6       22.97       20.04      3.03 o 
   0 -14   6       68.23       72.38      4.55 o 
   1 -14   6       93.01       78.92      4.25 o 
   2 -14   6       86.74       76.28      4.13 o 
   3 -14   6       13.35       14.14      2.62 o 
  -3 -13   6        0.19        3.02      2.66 o 
  -2 -13   6        1.46        2.26      1.45 o 
  -1 -13   6      331.01      364.16     10.32 o 
   0 -13   6        3.00        4.00      1.57 o 
   1 -13   6        1.42        1.01      2.65 o 
   2 -13   6      225.81      216.68      7.77 o 
   3 -13   6        3.30        3.55      1.66 o 
   4 -13   6       44.46       69.66      5.17 o 
  -4 -12   6        0.40        2.96      3.49 o 
  -3 -12   6       11.36        7.71      1.31 o 
  -2 -12   6       15.81       18.09      1.59 o 
  -1 -12   6      182.49      192.28      6.67 o 
   0 -12   6        2.80        4.60      1.46 o 
   1 -12   6      482.23      457.83     11.21 o 
   2 -12   6      145.79      146.29      5.25 o 
   3 -12   6       17.48        7.33      2.80 o 
   4 -12   6       73.60       77.31      4.91 o 
  -4 -11   6        0.89        2.23      3.14 o 
  -3 -11   6        9.85       12.07      1.75 o 
  -2 -11   6      330.84      339.59      8.50 o 
  -1 -11   6       93.59       98.22      4.57 o 
   0 -11   6       12.81       12.01      2.12 o 
   1 -11   6      130.93      127.18      4.78 o 
   2 -11   6      162.95      151.84      3.79 o 
   3 -11   6       49.96       38.17      2.05 o 
   4 -11   6       11.04        9.29      1.54 o 
  -4 -10   6        3.85        4.20      1.77 o 
  -3 -10   6       16.66       15.66      2.16 o 
  -2 -10   6      692.85      713.14     17.50 o 
  -1 -10   6       33.21       25.71      2.57 o 
   0 -10   6      420.75      390.07     10.12 o 
   1 -10   6       14.72       17.10      2.27 o 
   2 -10   6       20.55       17.80      1.35 o 
   3 -10   6      147.79      154.72      5.14 o 
   4 -10   6        6.04        8.68      1.72 o 
  -4  -9   6       16.40       12.79      1.78 o 
  -3  -9   6       52.12       46.75      1.82 o 
  -2  -9   6       10.21        9.87      1.72 o 
  -1  -9   6        0.08        4.00      2.23 o 
   0  -9   6     1070.67     1020.12     26.50 o 
   1  -9   6       41.01       36.84      3.03 o 
   2  -9   6        1.05        1.93      1.82 o 
   3  -9   6       66.03       67.72      2.09 o 
   4  -9   6      549.49      575.63      9.14 o 
   5  -9   6        0.22        0.80      2.16 o 
  -5  -8   6        8.98        4.43      1.98 o 
  -4  -8   6       68.32       63.63      2.59 o 
  -3  -8   6        3.79        4.72      0.85 o 
  -2  -8   6      636.12      655.85     17.53 o 
  -1  -8   6       15.62       12.11      1.85 o 
   0  -8   6      315.02      309.83      8.09 o 
   1  -8   6      568.64      604.61     14.66 o 
   2  -8   6       75.48       74.30      3.34 o 
   3  -8   6        0.41        2.02      1.15 o 
   4  -8   6      268.48      254.67      7.60 o 
   5  -8   6      105.76       96.86      3.82 o 
  -5  -7   6        4.03        2.89      1.46 o 
  -4  -7   6        5.29        5.60      1.01 o 
  -3  -7   6       44.44       40.51      5.74 o 
  -2  -7   6      303.03      310.94      8.38 o 
  -1  -7   6      195.49      186.92      5.66 o 
   0  -7   6      414.95      391.79      8.30 o 
   1  -7   6        3.17        7.00      1.33 o 
   2  -7   6      443.79      473.35     11.16 o 
   3  -7   6       18.22       25.15      1.25 o 
   4  -7   6       24.49       27.30      2.40 o 
   5  -7   6       21.12       18.90      6.19 o 
  -5  -6   6       26.51       24.76      2.48 o 
  -4  -6   6       92.61       93.82      2.35 o 
  -3  -6   6      184.57      182.84      9.72 o 
  -2  -6   6       76.21       78.45      2.97 o 
  -1  -6   6       41.72       31.04      2.21 o 
   0  -6   6      216.74      209.26      5.95 o 
   1  -6   6       13.64       12.58      1.43 o 
   2  -6   6       83.39      101.89      2.60 o 
   3  -6   6       19.03       16.55      1.17 o 
   4  -6   6        1.14        3.19      1.58 o 
   5  -6   6       60.25       61.10      3.05 o 
  -5  -5   6       11.16        9.49      1.50 o 
  -4  -5   6      237.34      228.54      6.29 o 
  -3  -5   6      345.17      342.73     21.93 o 
  -2  -5   6      565.05      529.37     28.83 o 
  -1  -5   6      676.33      755.77     13.28 o 
   0  -5   6      160.01      148.12      4.20 o 
   1  -5   6      685.56      727.29     13.02 o 
   2  -5   6        4.36        1.20      0.47 o 
   3  -5   6       42.53       40.38      1.46 o 
   4  -5   6       56.89       62.32      4.13 o 
   5  -5   6        0.93        1.89      1.57 o 
  -5  -4   6       13.45       14.71      1.98 o 
  -4  -4   6        4.75        4.69      0.82 o 
  -3  -4   6       49.79       45.40      1.79 o 
  -2  -4   6       20.24       14.13      0.89 o 
  -1  -4   6       18.03       16.55      0.64 o 
   0  -4   6       15.05       11.12      1.32 o 
   1  -4   6      297.94      297.99      4.23 o 
   2  -4   6        6.30        4.67      0.69 o 
   3  -4   6       99.23       99.79      2.21 o 
   4  -4   6      155.96      157.62      3.87 o 
   5  -4   6        0.70        3.64      2.35 o 
  -5  -3   6        2.49        1.52      1.11 o 
  -4  -3   6      523.92      529.37      8.23 o 
  -3  -3   6      387.45      379.52     22.22 o 
  -2  -3   6        0.73        1.30      0.44 o 
  -1  -3   6       10.73        4.66      0.51 o 
   1  -3   6       53.76       55.17      1.57 o 
   2  -3   6      278.94      268.78      3.04 o 
   3  -3   6        1.60        4.16      0.82 o 
   4  -3   6        4.98        5.49      1.79 o 
   5  -3   6      128.66      136.47      7.01 o 
  -5  -2   6       65.54       63.53      3.10 o 
  -4  -2   6       20.03       19.19      2.38 o 
  -3  -2   6      179.17      185.51      7.73 o 
  -2  -2   6       33.87       33.44      2.41 o 
  -1  -2   6      283.90      262.34      3.74 o 
   0  -2   6     1207.45     1248.02     24.57 o 
   1  -2   6      177.14      192.14      6.61 o 
   2  -2   6      164.38      169.72      3.98 o 
   3  -2   6      109.99      109.97      2.23 o 
   4  -2   6       12.83       17.62      1.46 o 
   5  -2   6        0.50        2.03      2.05 o 
  -5  -1   6        3.59        2.87      1.17 o 
  -4  -1   6      196.39      200.70      5.71 o 
  -3  -1   6       16.69       16.47      0.93 o 
  -2  -1   6        5.59        4.02      0.51 o 
  -1  -1   6        5.73        9.09      0.45 o 
   0  -1   6      133.50      146.27      7.31 o 
   1  -1   6        0.86        2.11      0.32 o 
   2  -1   6      373.74      390.26     20.63 o 
   3  -1   6        3.18        2.81      0.54 o 
   4  -1   6       49.54       47.95      2.62 o 
   5  -1   6       16.82       15.45      3.27 o 
  -5   0   6       31.73       38.23      5.86 o 
  -4   0   6      346.23      333.48     16.08 o 
  -3   0   6      100.34       99.39      2.40 o 
  -2   0   6      690.38      647.30      7.39 o 
  -1   0   6       98.61       88.08      3.51 o 
   0   0   6      347.01      354.47      6.88 o 
   1   0   6      515.99      521.57     29.43 o 
   2   0   6     2257.40     2241.96    110.56 o 
   3   0   6       21.94       22.29      1.21 o 
   4   0   6       98.27       97.01      3.35 o 
   5   0   6        4.37        4.86      1.61 o 
  -5   1   6        3.79        3.81      1.30 o 
  -4   1   6      226.25      216.79      4.15 o 
  -3   1   6        0.20        4.15      1.10 o 
  -2   1   6        1.37        2.09      1.23 o 
  -1   1   6       80.31      100.88      2.76 o 
   0   1   6       69.22       83.10      2.90 o 
   1   1   6     1128.50     1192.05     21.10 o 
   2   1   6      148.03      136.47      4.60 o 
   3   1   6      148.15      153.98      3.86 o 
   4   1   6      147.45      139.83     10.95 o 
   5   1   6       11.25       10.90      1.98 o 
  -5   2   6        0.27       -0.81      1.35 o 
  -4   2   6       16.43       17.66      1.56 o 
  -3   2   6      370.39      373.26      5.60 o 
  -2   2   6      131.88      143.80      4.16 o 
  -1   2   6      394.31      368.69      7.54 o 
   0   2   6      918.13      877.22     17.36 o 
   1   2   6        4.75        5.54      1.22 o 
   2   2   6      148.68      125.18      5.37 o 
   3   2   6      344.31      338.98     11.48 o 
   4   2   6       70.92       68.03      2.98 o 
   5   2   6        8.30        5.71      1.65 o 
  -5   3   6        0.74        2.08      1.25 o 
  -4   3   6        8.83        7.13      1.33 o 
  -3   3   6       83.26       88.59      2.26 o 
  -2   3   6       18.72       18.41      1.76 o 
  -1   3   6        8.77        6.93      1.30 o 
   0   3   6     1960.12     2004.06     50.16 o 
   1   3   6       39.08       36.96      2.42 o 
   2   3   6      116.58      116.32      4.05 o 
   3   3   6      664.03      680.62     18.62 o 
   4   3   6       42.79       40.69      6.88 o 
   5   3   6       84.52       81.04      4.21 o 
  -5   4   6       32.08       36.30      6.05 o 
  -4   4   6       52.29       45.19      2.10 o 
  -3   4   6        0.03        2.29      1.41 o 
  -2   4   6       19.84       14.88      1.77 o 
  -1   4   6       58.95       57.28      2.69 o 
   0   4   6      107.43      110.06      4.00 o 
   1   4   6       44.09       49.68      2.84 o 
   2   4   6        0.95        2.88      0.96 o 
   3   4   6        9.08        7.97      1.04 o 
   4   4   6       19.35       20.79      4.38 o 
   5   4   6        1.19        2.97      2.41 o 
  -5   5   6        5.17        7.93      1.57 o 
  -4   5   6       31.46       29.91      2.08 o 
  -3   5   6      211.65      194.92      7.66 o 
  -2   5   6      119.14      122.01      4.59 o 
  -1   5   6      356.56      358.34      8.18 o 
   0   5   6      458.01      472.45      9.96 o 
   1   5   6      204.23      220.83      6.60 o 
   2   5   6       73.22       71.00      2.33 o 
   3   5   6      155.21      156.78      3.67 o 
   4   5   6        0.54        2.47      1.61 o 
   5   5   6        2.04        2.11      2.38 o 
  -5   6   6       11.26        6.99      2.00 o 
  -4   6   6       70.16       86.42      3.36 o 
  -3   6   6        2.71        5.43      1.59 o 
  -2   6   6       44.61       51.80      3.10 o 
  -1   6   6       77.77       84.95      3.73 o 
   0   6   6       25.25       29.02      2.46 o 
   1   6   6       47.54       52.97      3.22 o 
   2   6   6       32.37       37.59      2.03 o 
   3   6   6        2.91        4.57      0.87 o 
   4   6   6        2.48        1.60      1.61 o 
  -4   7   6      117.33      114.46      3.69 o 
  -3   7   6      291.24      296.85      7.32 o 
  -2   7   6       24.24       15.39      1.37 o 
  -1   7   6      303.29      312.35      9.02 o 
   0   7   6      122.16      136.82      5.42 o 
   1   7   6      265.74      262.60      7.31 o 
   2   7   6        2.63        5.47      2.40 o 
   3   7   6       83.46       91.84      7.11 o 
   4   7   6        0.37        0.18      1.79 o 
  -4   8   6       14.16       18.81      3.41 o 
  -3   8   6       62.15       53.49      2.30 o 
  -2   8   6      270.10      253.45      6.63 o 
  -1   8   6        3.12        3.67      2.38 o 
   0   8   6      760.58      831.08     12.25 o 
   1   8   6       18.38       15.33      4.47 o 
   2   8   6       10.95       11.51      4.14 o 
   3   8   6       18.31       14.95      1.55 o 
   4   8   6        9.31        7.80      2.54 o 
  -4   9   6       94.33       94.87      5.32 o 
  -3   9   6       13.01       18.12      2.56 o 
  -2   9   6      139.04      144.52      5.32 o 
  -1   9   6      436.26      432.29     11.63 o 
   0   9   6      329.25      352.36      9.30 o 
   1   9   6      111.86      124.59      5.46 o 
   2   9   6      147.73      177.28      6.87 o 
   3   9   6       15.90       16.81      2.99 o 
  -3  10   6        0.03        1.50      2.12 o 
  -2  10   6       59.97       62.70      3.77 o 
  -1  10   6       93.57       99.54      4.95 o 
   0  10   6        3.83        2.76      1.63 o 
   1  10   6       33.58       36.72      3.54 o 
   2  10   6        5.34        9.01      2.35 o 
   3  10   6        2.43        4.36      3.36 o 
  -3  11   6        3.68        3.01      1.44 o 
  -2  11   6       30.62       34.30      3.44 o 
  -1  11   6        2.64        5.99      2.17 o 
   0  11   6       54.45       51.38      4.05 o 
   1  11   6       37.36       34.25      3.35 o 
   2  11   6        3.05        6.11      1.89 o 
   3  11   6       28.89       28.38      3.98 o 
  -2  12   6      136.71      145.52      6.28 o 
  -1  12   6       15.12       19.88      3.15 o 
   0  12   6       32.10       40.01      3.74 o 
   1  12   6        4.02        3.73      1.76 o 
   2  12   6        5.98        5.91      2.53 o 
  -1  13   6        1.31        3.37      3.33 o 
   0  13   6        8.63        9.86      2.41 o 
   1  13   6      289.23      265.53      9.23 o 
   0 -17   7       25.15       40.08      4.44 o 
  -1 -16   7      114.46      116.14      5.96 o 
   0 -16   7       92.30       95.91      6.01 o 
   1 -16   7        0.80        2.61      2.78 o 
   2 -16   7      119.74      127.83      5.95 o 
  -2 -15   7      259.65      293.81     10.56 o 
  -1 -15   7       96.05      102.44      5.32 o 
   0 -15   7       73.75       74.34      4.57 o 
   1 -15   7       94.17       73.36      4.54 o 
   2 -15   7       16.57       10.47      2.29 o 
   3 -15   7      116.28      124.30      6.20 o 
  -3 -14   7       40.36       46.11      4.19 o 
  -2 -14   7       34.88       40.93      3.96 o 
  -1 -14   7       52.12       60.90      4.06 o 
   0 -14   7       57.93       67.20      4.89 o 
   1 -14   7       33.72       36.56      3.33 o 
   2 -14   7       25.27       22.54      3.15 o 
   3 -14   7       16.80       18.68      2.35 o 
  -3 -13   7       42.62       42.83      3.97 o 
  -2 -13   7        2.37        2.05      2.79 o 
  -1 -13   7      463.13      497.90     12.54 o 
   0 -13   7        5.24        3.70      1.51 o 
   1 -13   7        0.04        3.52      2.75 o 
   2 -13   7       63.70       61.49      2.43 o 
   3 -13   7        1.83        4.19      2.05 o 
  -3 -12   7       28.66       28.15      5.14 o 
  -2 -12   7        0.24        8.86      3.22 o 
  -1 -12   7      521.73      591.24      9.94 o 
   0 -12   7       23.05       22.64      2.50 o 
   1 -12   7       59.48       43.59      3.06 o 
   2 -12   7       35.58       37.24      1.99 o 
   3 -12   7       72.70       73.90      2.87 o 
   4 -12   7       22.76       25.14      2.30 o 
  -4 -11   7        3.28        4.58      1.61 o 
  -3 -11   7        4.27        5.41      1.49 o 
  -2 -11   7       46.64       61.12      3.70 o 
  -1 -11   7       34.26       33.60      3.11 o 
   0 -11   7      255.71      260.51      7.20 o 
   1 -11   7       34.16       41.32      3.46 o 
   2 -11   7      252.13      225.69      7.23 o 
   3 -11   7       14.10       15.10      1.35 o 
   4 -11   7        1.43        0.76      2.35 o 
  -4 -10   7        7.59        8.21      2.94 o 
  -3 -10   7      156.43      154.72      4.22 o 
  -2 -10   7      259.04      268.12      8.19 o 
  -1 -10   7      465.68      454.99     11.53 o 
   0 -10   7       23.39       21.74      2.33 o 
   1 -10   7      157.05      147.61      4.78 o 
   2 -10   7       38.21       30.87      2.59 o 
   3 -10   7        1.10        2.17      1.36 o 
   4 -10   7       43.34       37.62      2.49 o 
  -4  -9   7        0.59        3.06      1.57 o 
  -3  -9   7      107.68       99.42      7.12 o 
  -2  -9   7      151.51      162.45      6.04 o 
  -1  -9   7     1087.84     1091.76     14.00 o 
   0  -9   7      798.43      746.95     16.02 o 
   1  -9   7      653.79      659.06     15.21 o 
   2  -9   7      223.33      235.55      6.98 o 
   3  -9   7       39.81       48.20      1.89 o 
   4  -9   7      273.23      292.43      5.60 o 
   5  -9   7       43.47       39.27      3.19 o 
  -4  -8   7       24.65       24.07      1.71 o 
  -3  -8   7       26.59       36.31      4.06 o 
  -2  -8   7       55.24       53.66      3.01 o 
  -1  -8   7        0.37        2.93      2.35 o 
   0  -8   7      140.90      150.58      5.24 o 
   1  -8   7       83.79       85.52      3.75 o 
   2  -8   7      456.50      454.39      9.64 o 
   3  -8   7       14.56       12.93      1.22 o 
   4  -8   7       11.84       10.04      2.39 o 
   5  -8   7      259.00      273.46      6.70 o 
  -5  -7   7       25.65       17.05      3.39 o 
  -4  -7   7       44.27       40.75      2.93 o 
  -3  -7   7       63.46       53.34      3.11 o 
  -2  -7   7        0.05        3.05      2.02 o 
  -1  -7   7       11.04        5.30      1.37 o 
   0  -7   7       85.49       77.14      3.38 o 
   1  -7   7      484.87      476.44     12.03 o 
   2  -7   7      512.91      527.64      9.32 o 
   3  -7   7      175.62      180.56      3.37 o 
   4  -7   7        5.78        6.13      1.76 o 
   5  -7   7       43.12       38.38      4.41 o 
  -5  -6   7       41.77       38.05      6.47 o 
  -4  -6   7       66.53       61.05      2.15 o 
  -3  -6   7       14.43       18.32      1.43 o 
  -2  -6   7       65.86       54.98      2.59 o 
  -1  -6   7      124.80      133.52      4.38 o 
   0  -6   7      243.11      260.20      5.98 o 
   1  -6   7      200.35      185.76      3.51 o 
   2  -6   7       52.59       57.39      3.84 o 
   3  -6   7       15.81       18.02      1.26 o 
   4  -6   7       15.68       12.92      2.65 o 
   5  -6   7       41.12       42.44      4.00 o 
  -5  -5   7       33.27       25.59      2.46 o 
  -4  -5   7       15.25       14.79      1.26 o 
  -3  -5   7       87.78       76.91      5.83 o 
  -2  -5   7      366.75      333.84     20.08 o 
  -1  -5   7      237.51      240.52     11.90 o 
   0  -5   7      367.52      395.15      8.19 o 
   1  -5   7      811.31      837.39     23.37 o 
   2  -5   7        0.04        1.17      0.74 o 
   3  -5   7       17.87       17.21      1.09 o 
   4  -5   7       17.96       21.63      2.42 o 
   5  -5   7        0.53        2.08      2.17 o 
  -5  -4   7        5.91        5.49      3.21 o 
  -4  -4   7       44.54       47.94      1.83 o 
  -3  -4   7        0.05        1.75      0.92 o 
  -2  -4   7       89.11       79.62      7.43 o 
  -1  -4   7      417.07      413.85     21.49 o 
   0  -4   7      375.76      426.25     10.54 o 
   1  -4   7       43.04       42.21      1.03 o 
   2  -4   7      500.30      493.80      7.33 o 
   3  -4   7       36.40       38.61      1.88 o 
   4  -4   7       19.97       20.16      1.99 o 
   5  -4   7       10.57        7.87      2.90 o 
  -5  -3   7        2.68        3.23      1.54 o 
  -4  -3   7      221.01      219.22      3.79 o 
  -3  -3   7      660.07      632.95     32.33 o 
  -2  -3   7       11.41       10.85      0.94 o 
  -1  -3   7       22.41       13.26      0.57 o 
   1  -3   7       33.39       32.44      0.97 o 
   2  -3   7       30.06       31.85      1.14 o 
   3  -3   7       14.72       13.99      0.90 o 
   4  -3   7        0.04        1.88      1.01 o 
   5  -3   7       24.93       21.60      1.80 o 
  -5  -2   7       76.75       70.73      3.16 o 
  -4  -2   7       40.78       42.02      2.08 o 
  -3  -2   7     1632.65     1803.07     81.01 o 
  -2  -2   7      365.72      382.24     18.07 o 
  -1  -2   7      366.48      362.84      7.46 o 
   0  -2   7      513.98      507.13     13.50 o 
   1  -2   7       80.43      105.98      4.25 o 
   2  -2   7       52.81       47.95      1.94 o 
   3  -2   7       20.87       19.54      1.06 o 
   4  -2   7        0.49        1.09      0.83 o 
   5  -2   7        4.17        2.20      1.18 o 
  -5  -1   7       28.57       30.89      3.85 o 
  -4  -1   7        3.97        3.88      0.80 o 
  -3  -1   7      730.03      800.20     25.83 o 
  -2  -1   7      206.84      176.82      4.80 o 
  -1  -1   7      105.10      103.11      3.97 o 
   0  -1   7      319.36      335.28      7.30 o 
   1  -1   7        5.79       12.88      0.64 o 
   2  -1   7       77.80       84.41      6.28 o 
   3  -1   7      295.08      299.86     10.04 o 
   4  -1   7      141.99      135.04     17.14 o 
   5  -1   7        3.17        3.59      1.49 o 
  -5   0   7        2.14        2.33      1.40 o 
  -4   0   7      312.67      316.88      4.33 o 
  -3   0   7      116.67      117.99      5.38 o 
  -2   0   7       10.51       14.18      1.09 o 
  -1   0   7      109.04       90.53      3.92 o 
   0   0   7        2.04        3.20      1.63 o 
   1   0   7       74.19       70.03      3.12 o 
   2   0   7       64.29       51.74      4.09 o 
   3   0   7      225.31      218.99      3.17 o 
   4   0   7      141.90      135.73      9.99 o 
   5   0   7       28.84       22.32      2.33 o 
  -5   1   7        0.59        2.17      1.88 o 
  -4   1   7      110.03      104.43      2.50 o 
  -3   1   7       68.87       73.41      2.84 o 
  -2   1   7       78.81       79.44      2.09 o 
  -1   1   7       46.66       43.21      2.30 o 
   0   1   7        2.58        2.47      0.85 o 
   1   1   7        1.94        4.95      1.18 o 
   2   1   7      288.09      279.87      6.86 o 
   3   1   7      301.54      309.18     11.09 o 
   4   1   7        0.61        3.68      2.23 o 
   5   1   7        0.06       -0.03      1.61 o 
  -5   2   7       27.41       29.17      3.58 o 
  -4   2   7      125.30      118.48      2.59 o 
  -3   2   7       55.64       58.38      2.63 o 
  -2   2   7       64.82       57.98      2.89 o 
  -1   2   7      166.35      172.96      4.01 o 
   0   2   7      177.06      161.56      4.24 o 
   1   2   7      150.65      151.63      4.53 o 
   2   2   7       93.42       97.19      7.66 o 
   3   2   7      895.83      916.16     25.25 o 
   4   2   7        0.53        2.74      2.99 o 
   5   2   7        0.11        1.31      2.18 o 
  -5   3   7       25.17       23.94      2.37 o 
  -4   3   7       12.61       14.15      1.45 o 
  -3   3   7        4.64       12.96      1.16 o 
  -2   3   7      204.18      202.17      5.34 o 
  -1   3   7        7.59        8.96      1.56 o 
   0   3   7     1387.76     1408.99     25.04 o 
   1   3   7      170.01      170.30      4.87 o 
   2   3   7        3.00        3.19      1.14 o 
   3   3   7      327.29      322.26      6.16 o 
   4   3   7      100.32      104.55      3.74 o 
   5   3   7        1.53        3.91      1.56 o 
  -5   4   7       82.30       82.44     11.09 o 
  -4   4   7       42.63       37.44      2.78 o 
  -3   4   7       38.20       31.24      1.54 o 
  -2   4   7       24.54       28.88      2.23 o 
  -1   4   7       16.69       19.76      1.94 o 
   0   4   7      162.67      153.16      4.71 o 
   1   4   7        5.53        3.70      1.21 o 
   2   4   7       41.21       51.79      3.26 o 
   3   4   7       17.46       15.28      1.95 o 
   4   4   7        3.42        7.34      1.69 o 
  -5   5   7       18.22       16.89      3.36 o 
  -4   5   7      173.38      175.25      4.16 o 
  -3   5   7       23.43       12.34      1.12 o 
  -2   5   7        0.37        1.13      1.65 o 
  -1   5   7      358.95      342.42      7.53 o 
   0   5   7      121.82      134.25      4.68 o 
   1   5   7        0.36        2.85      2.63 o 
   2   5   7      147.47      158.50      5.76 o 
   3   5   7       78.98       81.42      5.43 o 
   4   5   7       72.86       71.98      3.25 o 
  -4   6   7        0.02        1.00      1.86 o 
  -3   6   7       26.45       23.40      1.71 o 
  -2   6   7       45.58       36.76      2.86 o 
  -1   6   7      650.75      659.58     13.04 o 
   0   6   7      249.51      251.70      7.74 o 
   1   6   7       13.59       12.43      2.20 o 
   2   6   7      266.83      269.29      5.26 o 
   3   6   7       14.04        9.59      1.92 o 
   4   6   7        6.73        8.28      2.23 o 
  -4   7   7       25.36       29.11      2.31 o 
  -3   7   7       28.47       31.55      1.87 o 
  -2   7   7      492.97      456.48     10.12 o 
  -1   7   7        4.73        3.21      1.38 o 
   0   7   7      194.11      199.75      6.75 o 
   1   7   7      199.13      198.95      6.57 o 
   2   7   7       19.35       19.69      1.94 o 
   3   7   7      128.31      129.81     11.30 o 
   4   7   7       45.39       35.76      4.44 o 
  -4   8   7       10.18       13.15      1.62 o 
  -3   8   7        5.73        5.89      1.89 o 
  -2   8   7      162.03      162.13      7.61 o 
  -1   8   7       91.15       97.13      4.25 o 
   0   8   7        1.45        1.68      1.29 o 
   1   8   7        7.75        8.83      2.22 o 
   2   8   7       78.53       91.03      5.44 o 
   3   8   7        0.09        3.05      3.14 o 
   4   8   7       27.87       26.81      3.70 o 
  -4   9   7       77.34       87.08      5.12 o 
  -3   9   7      101.34      116.09      4.86 o 
  -2   9   7        6.44        8.62      2.31 o 
  -1   9   7      241.94      257.40      6.71 o 
   0   9   7      394.46      398.60     12.38 o 
   1   9   7       62.18       61.43      3.89 o 
   2   9   7      146.71      168.79      7.26 o 
   3   9   7        0.07       -0.88      2.31 o 
  -3  10   7       68.81       76.93      4.60 o 
  -2  10   7        0.15        1.02      1.26 o 
  -1  10   7       92.74       93.67      5.14 o 
   0  10   7        1.15        4.73      1.90 o 
   1  10   7      128.38      143.20      6.21 o 
   2  10   7      146.69      158.51      6.78 o 
   3  10   7        1.04        3.64      1.99 o 
  -3  11   7       13.75       15.27      2.94 o 
  -2  11   7       68.72       73.59      4.91 o 
  -1  11   7        5.59        8.10      2.63 o 
   0  11   7        0.21        7.70      3.77 o 
   1  11   7       33.22       34.31      4.05 o 
   2  11   7        0.57        1.66      2.72 o 
  -2  12   7       63.58       59.55      4.48 o 
  -1  12   7       13.32       13.45      2.91 o 
   0  12   7        1.68        5.49      3.39 o 
   1  12   7       25.53       28.49      3.76 o 
  -1  13   7       33.36       39.67      4.80 o 
   0  13   7       12.94       11.17      3.06 o 
  -1 -16   8       45.77       48.24      4.31 o 
   0 -16   8       62.08       61.33      4.73 o 
   1 -16   8        1.31        1.78      1.64 o 
   2 -16   8       38.79       41.95      3.77 o 
  -2 -15   8      335.38      376.70     10.98 o 
  -1 -15   8       45.87       53.00      4.53 o 
   0 -15   8       20.60       22.47      3.63 o 
   1 -15   8       39.91       32.68      3.52 o 
   2 -15   8        0.05        2.46      3.14 o 
  -3 -14   8        0.17        1.23      1.46 o 
  -2 -14   8      191.21      199.65      7.60 o 
  -1 -14   8        4.25        9.54      2.64 o 
   0 -14   8        5.84        5.11      2.27 o 
   1 -14   8        1.12        3.79      1.65 o 
   2 -14   8       64.34       46.84      3.65 o 
   3 -14   8       17.36       15.85      2.85 o 
  -3 -13   8      110.48      108.56      5.35 o 
  -2 -13   8        0.07        1.26      2.86 o 
  -1 -13   8       12.66       10.98      2.58 o 
   0 -13   8      271.24      277.07      8.90 o 
   1 -13   8        1.97        2.63      1.30 o 
   2 -13   8       13.23       14.32      2.30 o 
   3 -13   8       61.30       56.12      3.05 o 
  -3 -12   8        5.00        4.55      3.76 o 
  -2 -12   8       53.53       61.49      4.33 o 
  -1 -12   8       30.75       27.89      3.15 o 
   0 -12   8      210.77      219.16      7.30 o 
   1 -12   8        1.87        2.42      1.91 o 
   2 -12   8       62.60       62.99      3.96 o 
   3 -12   8      171.87      182.31      3.55 o 
   4 -12   8       19.10       25.38      2.28 o 
  -4 -11   8       15.69       17.14      2.21 o 
  -3 -11   8       15.57       20.60      1.64 o 
  -2 -11   8       94.30      103.32      4.29 o 
  -1 -11   8      131.50      128.57      5.02 o 
   0 -11   8        5.72        8.76      2.00 o 
   1 -11   8       53.83       61.41      3.56 o 
   2 -11   8      146.64      128.33      4.61 o 
   3 -11   8       26.20       28.58      3.21 o 
   4 -11   8       78.47       59.15      2.89 o 
  -4 -10   8       29.62       35.34      2.38 o 
  -3 -10   8        8.19        8.96      1.19 o 
  -2 -10   8       65.93       65.44      3.84 o 
  -1 -10   8      187.40      191.59      6.85 o 
   0 -10   8      539.49      554.45     12.02 o 
   1 -10   8      533.80      524.15     11.88 o 
   2 -10   8       56.30       56.00      3.23 o 
   3 -10   8       71.82       68.42      2.20 o 
   4 -10   8      159.05      157.40     12.27 o 
  -4  -9   8       65.39       57.09      8.97 o 
  -3  -9   8        2.19        2.95      1.02 o 
  -2  -9   8       29.59       24.29      2.60 o 
  -1  -9   8      367.71      346.39     10.47 o 
   0  -9   8        0.50        4.21      1.29 o 
   1  -9   8     1149.38     1140.65     29.58 o 
   2  -9   8      124.08      126.24      4.61 o 
   3  -9   8       73.26       69.02      2.42 o 
   4  -9   8       20.07       23.95      2.28 o 
  -4  -8   8        3.86        5.13      1.07 o 
  -3  -8   8       31.52       33.83      4.84 o 
  -2  -8   8        4.88        6.31      1.54 o 
  -1  -8   8        0.76        3.62      2.30 o 
   0  -8   8      713.83      675.43     13.82 o 
   1  -8   8      190.04      186.86      5.51 o 
   2  -8   8      100.25      111.13      2.93 o 
   3  -8   8       59.21       58.89      1.93 o 
   4  -8   8        2.08        2.40      1.07 o 
   5  -8   8        0.03        2.64      1.80 o 
  -5  -7   8        2.86        2.85      1.77 o 
  -4  -7   8      172.90      163.00      4.29 o 
  -3  -7   8      169.42      169.05     17.78 o 
  -2  -7   8      169.62      163.99      7.74 o 
  -1  -7   8      129.74      123.16      4.33 o 
   0  -7   8       34.45       35.44      2.83 o 
   1  -7   8      331.48      333.24      8.98 o 
   2  -7   8        3.70        6.38      1.02 o 
   3  -7   8       40.06       44.00      3.06 o 
   4  -7   8       32.64       34.88      4.45 o 
   5  -7   8       76.08       68.38     11.14 o 
  -5  -6   8       14.53       11.48      2.06 o 
  -4  -6   8       71.22       74.11      2.71 o 
  -3  -6   8       26.10       31.90      2.88 o 
  -2  -6   8      168.89      137.42      7.39 o 
  -1  -6   8       18.97       18.33      1.24 o 
   0  -6   8       80.80       76.16      3.51 o 
   1  -6   8      378.75      387.01      9.38 o 
   2  -6   8        2.07        2.03      0.70 o 
   3  -6   8       53.85       57.84      2.23 o 
   4  -6   8       22.56       31.85      2.45 o 
   5  -6   8        0.48        2.61      2.02 o 
  -5  -5   8        8.74        5.74      3.15 o 
  -4  -5   8      188.20      187.79      6.62 o 
  -3  -5   8      549.01      515.91     35.47 o 
  -2  -5   8      429.04      413.72     18.74 o 
  -1  -5   8      635.23      644.31     19.50 o 
   0  -5   8       64.14       78.16      3.27 o 
   1  -5   8      174.20      165.05      3.93 o 
   2  -5   8       59.55       58.73      2.81 o 
   3  -5   8      459.25      485.93     10.95 o 
   4  -5   8        4.69        5.99      1.73 o 
   5  -5   8        4.59        7.52      1.70 o 
  -5  -4   8       49.50       46.85      2.82 o 
  -4  -4   8      149.29      143.56      4.18 o 
  -3  -4   8      117.15      115.17      3.54 o 
  -2  -4   8      119.95      111.84      8.17 o 
  -1  -4   8      203.77      201.87      5.92 o 
   0  -4   8      105.10      136.86      4.56 o 
   1  -4   8       33.92       27.84      0.97 o 
   2  -4   8       50.31       52.03      1.77 o 
   3  -4   8        7.69       10.33      1.21 o 
   4  -4   8       52.70       52.10      2.62 o 
   5  -4   8       41.15       41.95      2.82 o 
  -5  -3   8      256.81      254.95     13.52 o 
  -4  -3   8       46.76       39.30      3.18 o 
  -3  -3   8      953.02      975.55     42.64 o 
  -2  -3   8      418.64      406.71     12.56 o 
  -1  -3   8       49.78       48.35      2.60 o 
   0  -3   8      530.29      511.56      9.81 o 
   1  -3   8      272.69      288.11      7.81 o 
   2  -3   8       34.55       35.85      1.43 o 
   3  -3   8      357.40      388.70      7.38 o 
   4  -3   8        9.13       10.65      1.31 o 
   5  -3   8        6.51        4.87      1.52 o 
  -5  -2   8       16.47       16.93      3.17 o 
  -4  -2   8        7.47        6.55      2.06 o 
  -3  -2   8      351.26      389.56     14.21 o 
  -2  -2   8       35.80       35.00      1.58 o 
  -1  -2   8       72.75       58.32      2.78 o 
   0  -2   8       22.53       16.18      1.70 o 
   1  -2   8     2549.06     2773.83    116.54 o 
   2  -2   8      325.77      334.14      7.03 o 
   3  -2   8       35.82       34.15      1.84 o 
   4  -2   8      150.09      152.66      4.41 o 
   5  -2   8        0.85        3.82      1.80 o 
  -5  -1   8       32.98       29.57      3.73 o 
  -4  -1   8        3.27        1.70      1.17 o 
  -3  -1   8       24.84       23.46      1.36 o 
  -2  -1   8        0.21        1.35      0.61 o 
  -1  -1   8      156.97      146.50      2.76 o 
   0  -1   8       27.25       21.73      1.74 o 
   1  -1   8      174.91      186.99     12.77 o 
   2  -1   8       20.34       15.86      1.20 o 
   3  -1   8       62.51       55.48      2.14 o 
   4  -1   8       37.51       38.36      2.49 o 
   5  -1   8        1.60        7.61      2.72 o 
  -5   0   8       25.54       19.32      2.19 o 
  -4   0   8       81.51       83.59      2.20 o 
  -3   0   8        0.32        1.72      0.83 o 
  -2   0   8      483.03      477.82      8.00 o 
  -1   0   8      265.81      240.52      5.78 o 
   0   0   8      277.23      259.96      6.03 o 
   1   0   8       20.65       23.55      1.30 o 
   2   0   8      171.09      171.87     14.90 o 
   3   0   8        0.11        1.96      1.30 o 
   4   0   8      108.93       95.17      3.45 o 
   5   0   8        9.88        4.39      1.38 o 
  -5   1   8        0.19        1.92      2.25 o 
  -4   1   8        3.50        2.79      0.84 o 
  -3   1   8      609.64      607.92      9.85 o 
  -2   1   8      209.17      212.86      3.88 o 
  -1   1   8        0.12        1.42      0.81 o 
   0   1   8       33.18       24.52      2.01 o 
   1   1   8        2.51        3.71      0.80 o 
   2   1   8      345.09      361.08     18.42 o 
   3   1   8      139.94      140.75      5.25 o 
   4   1   8       20.79       18.92      2.53 o 
   5   1   8        0.40        2.40      2.05 o 
  -5   2   8        2.98        3.91      1.95 o 
  -4   2   8        2.51        2.96      1.03 o 
  -3   2   8       10.82       14.53      1.77 o 
  -2   2   8      445.37      448.26     14.59 o 
  -1   2   8       34.66       28.08      2.07 o 
   0   2   8       74.07       71.46      3.32 o 
   1   2   8      116.69      123.27      4.60 o 
   2   2   8        2.20        2.82      0.96 o 
   3   2   8      251.62      250.11      5.16 o 
   4   2   8        1.26        3.35      1.97 o 
   5   2   8       22.49       25.76      3.80 o 
  -5   3   8      153.08      162.07      7.78 o 
  -4   3   8       40.54       40.25      2.02 o 
  -3   3   8       29.18       19.94      1.60 o 
  -2   3   8      123.95      129.99      3.95 o 
  -1   3   8        2.55        2.05      0.91 o 
   0   3   8      899.51      901.37     20.21 o 
   1   3   8      241.07      241.65      6.55 o 
   2   3   8        2.76        6.25      1.71 o 
   3   3   8        0.36        1.78      1.00 o 
   4   3   8      351.57      335.38      7.10 o 
  -4   4   8       49.57       52.08      2.62 o 
  -3   4   8      278.52      275.92      5.62 o 
  -2   4   8       96.42       70.08      3.54 o 
  -1   4   8      169.86      165.61      5.69 o 
   0   4   8      119.03      116.54      4.61 o 
   1   4   8      409.05      421.66     11.43 o 
   2   4   8       48.31       46.04      3.27 o 
   3   4   8        8.51        8.35      1.14 o 
   4   4   8       39.61       32.29      2.61 o 
  -4   5   8        1.73        2.21      1.34 o 
  -3   5   8      153.17      141.82      2.92 o 
  -2   5   8        6.97        8.89      1.89 o 
  -1   5   8      228.51      221.56      7.00 o 
   0   5   8      472.59      461.90     12.36 o 
   1   5   8      674.08      654.90     12.99 o 
   2   5   8       67.38       80.54      4.20 o 
   3   5   8       30.58       24.06      2.38 o 
   4   5   8       59.14       46.05      3.39 o 
  -4   6   8        0.17        2.90      2.35 o 
  -3   6   8       56.23       61.89      5.39 o 
  -2   6   8       24.19       14.78      2.34 o 
  -1   6   8       60.04       51.17      3.07 o 
   0   6   8       32.89       35.94      2.78 o 
   1   6   8       35.82       39.07      3.32 o 
   2   6   8        4.90        6.74      1.31 o 
   3   6   8       36.26       39.31      4.87 o 
   4   6   8      128.74      109.55      3.98 o 
  -4   7   8       38.01       36.80      4.28 o 
  -3   7   8       12.75       18.54      2.44 o 
  -2   7   8      305.19      296.32      7.86 o 
  -1   7   8       40.38       33.63      3.12 o 
   0   7   8       18.70       22.92      3.05 o 
   1   7   8       86.75       81.70      4.04 o 
   2   7   8        1.63        1.70      0.94 o 
   3   7   8        0.38        3.99      1.88 o 
   4   7   8        0.85        1.05      1.56 o 
  -4   8   8        1.94        2.69      3.17 o 
  -3   8   8        0.04        2.30      1.16 o 
  -2   8   8       84.48       85.02      6.16 o 
  -1   8   8      110.02      106.65      5.16 o 
   0   8   8       53.37       55.63      3.97 o 
   1   8   8       62.36       67.41      4.11 o 
   2   8   8       26.96       28.29      3.39 o 
   3   8   8       51.50       47.86      3.96 o 
  -3   9   8      130.20      145.41      5.59 o 
  -2   9   8        2.94        2.22      2.65 o 
  -1   9   8       12.26       19.93      3.36 o 
   0   9   8      375.80      406.29     10.92 o 
   1   9   8        1.81        2.87      1.51 o 
   2   9   8        1.86        8.31      3.43 o 
   3   9   8       28.77       28.32      3.67 o 
  -3  10   8      125.71      136.27      6.19 o 
  -2  10   8        0.78        9.48      3.78 o 
  -1  10   8       15.68       19.36      3.58 o 
   0  10   8       80.48       78.23      4.70 o 
   1  10   8      207.84      234.49      8.48 o 
   2  10   8       74.85       72.20      5.10 o 
  -2  11   8       39.37       36.19      3.19 o 
  -1  11   8       21.06       20.14      3.41 o 
   0  11   8        1.69        3.70      3.92 o 
   1  11   8      126.86      136.30      6.41 o 
   2  11   8       30.12       23.96      3.57 o 
  -1  12   8      246.16      267.90      9.73 o 
   0  12   8       66.75       60.41      5.25 o 
   1  12   8       71.17       74.76      5.14 o 
  -1 -16   9        6.28        9.72      2.97 o 
   0 -16   9       30.56       29.39      4.02 o 
   1 -16   9       77.63       72.39      4.89 o 
  -2 -15   9        6.14        4.22      2.03 o 
  -1 -15   9      136.67      156.71      6.85 o 
   0 -15   9        8.61        5.04      2.40 o 
   1 -15   9       47.56       41.24      3.81 o 
   2 -15   9       19.35       22.83      3.39 o 
  -2 -14   9       82.80       80.15      4.88 o 
  -1 -14   9      152.24      164.38      6.44 o 
   0 -14   9       13.95       15.47      2.90 o 
   1 -14   9        2.92        1.91      1.37 o 
   2 -14   9      166.08      163.51      6.95 o 
   3 -14   9        0.09        5.40      2.20 o 
  -3 -13   9      112.39      128.29      6.19 o 
  -2 -13   9       51.42       53.76      4.16 o 
  -1 -13   9        4.53        7.41      2.37 o 
   0 -13   9      590.44      635.09     14.78 o 
   1 -13   9       21.40       28.42      3.10 o 
   2 -13   9        0.27        3.87      3.38 o 
   3 -13   9       23.95       21.75      1.75 o 
  -3 -12   9       25.62       27.74      1.89 o 
  -2 -12   9      156.39      165.25      6.50 o 
  -1 -12   9      348.25      334.41      8.52 o 
   0 -12   9      562.75      556.53     14.96 o 
   1 -12   9       50.66       54.84      3.52 o 
   2 -12   9       92.32       97.32      4.88 o 
   3 -12   9       65.38       62.58      2.99 o 
   4 -12   9       46.28       47.67      2.86 o 
  -4 -11   9       17.70       11.86      1.86 o 
  -3 -11   9        9.02        9.43      1.57 o 
  -2 -11   9        0.55        3.04      3.49 o 
  -1 -11   9       53.38       43.96      3.44 o 
   0 -11   9        6.41        4.93      1.83 o 
   1 -11   9      110.83      106.55      4.67 o 
   2 -11   9        0.03        4.29      2.27 o 
   3 -11   9       27.13       23.30      1.62 o 
   4 -11   9       29.42       33.98      2.58 o 
  -4 -10   9       68.58       64.15      3.26 o 
  -3 -10   9       83.12       84.49      4.82 o 
  -2 -10   9       33.72       34.42      3.03 o 
  -1 -10   9      579.43      608.09     13.14 o 
   0 -10   9      107.95      119.44      4.58 o 
   1 -10   9        8.59        8.41      1.83 o 
   2 -10   9       80.28       82.41      3.97 o 
   3 -10   9       34.29       32.80      2.51 o 
   4 -10   9        7.64        6.61      1.43 o 
  -4  -9   9      204.38      180.68      8.21 o 
  -3  -9   9       10.42       13.60      1.50 o 
  -2  -9   9      143.72      135.77      5.15 o 
  -1  -9   9      152.12      140.48      5.31 o 
   0  -9   9      238.48      240.45      6.46 o 
   1  -9   9      236.18      245.13      7.36 o 
   2  -9   9      154.27      157.10      7.18 o 
   3  -9   9      140.41      136.51      6.51 o 
   4  -9   9        2.63        3.15      1.27 o 
  -4  -8   9        3.38        5.31      1.07 o 
  -3  -8   9       40.68       35.47      2.93 o 
  -2  -8   9       13.30       17.55      1.27 o 
  -1  -8   9       17.44       12.15      1.89 o 
   0  -8   9      255.66      252.55      7.49 o 
   1  -8   9      112.72      119.69      5.27 o 
   2  -8   9       13.49       11.12      1.23 o 
   3  -8   9      114.26      112.11      6.36 o 
   4  -8   9       11.74       12.82      1.74 o 
  -4  -7   9       33.92       31.06      1.77 o 
  -3  -7   9        5.62        7.12      1.17 o 
  -2  -7   9      221.05      197.65      8.80 o 
  -1  -7   9       18.67       19.84      2.97 o 
   0  -7   9        0.02        2.77      2.36 o 
   1  -7   9       99.83      100.49      4.61 o 
   2  -7   9     1088.16     1144.15     26.09 o 
   3  -7   9      144.70      147.66      3.76 o 
   4  -7   9       42.09       48.02      3.88 o 
   5  -7   9        3.26        4.34      1.61 o 
  -4  -6   9      133.43      124.51      2.99 o 
  -3  -6   9        0.01        3.29      1.51 o 
  -2  -6   9      129.01      107.14      8.06 o 
  -1  -6   9      100.98       94.11      3.90 o 
   0  -6   9        6.53       12.72      1.70 o 
   1  -6   9        0.77        2.32      0.58 o 
   2  -6   9      159.52      165.93      3.72 o 
   3  -6   9        6.79        6.08      2.38 o 
   4  -6   9        8.08       10.22      1.64 o 
   5  -6   9        7.52        3.73      1.33 o 
  -5  -5   9        0.94        4.70      2.38 o 
  -4  -5   9      186.28      183.05     10.23 o 
  -3  -5   9       46.84       43.47      1.97 o 
  -2  -5   9       13.37       11.21      1.96 o 
  -1  -5   9      387.44      360.35     12.17 o 
   0  -5   9      139.71      121.43      4.44 o 
   1  -5   9      111.07      109.49      2.03 o 
   2  -5   9      709.51      726.80     10.70 o 
   3  -5   9       51.10       51.21      2.08 o 
   4  -5   9        2.51        2.94      1.07 o 
   5  -5   9        1.09        2.97      1.62 o 
  -5  -4   9        4.77        5.83      2.49 o 
  -4  -4   9       15.05       15.36      1.35 o 
  -3  -4   9      246.21      236.95      8.49 o 
  -2  -4   9       40.70       44.64      1.25 o 
  -1  -4   9        6.91        4.85      1.47 o 
   0  -4   9      686.59      675.74     16.25 o 
   1  -4   9       40.03       38.64      2.63 o 
   2  -4   9        7.99        7.94      0.96 o 
   3  -4   9      269.49      286.45     12.24 o 
   4  -4   9        0.63        4.62      2.53 o 
   5  -4   9        9.38        9.63      3.13 o 
  -5  -3   9       77.05       83.67      5.99 o 
  -4  -3   9       14.95       13.36      1.43 o 
  -3  -3   9       45.05       44.43      1.90 o 
  -2  -3   9     1163.34     1153.72     21.06 o 
  -1  -3   9      141.75      136.35      4.35 o 
   0  -3   9        1.81        3.74      1.32 o 
   1  -3   9      540.27      553.33     11.22 o 
   2  -3   9      388.71      402.09     16.15 o 
   3  -3   9       47.88       50.90      2.15 o 
   4  -3   9      119.37      118.47     10.44 o 
   5  -3   9       15.14       14.15      2.20 o 
  -5  -2   9       11.03       12.69      3.02 o 
  -4  -2   9       48.60       46.87      2.15 o 
  -3  -2   9        4.89        5.37      1.05 o 
  -2  -2   9     1230.96     1365.38     30.98 o 
  -1  -2   9      469.95      463.29     12.74 o 
   0  -2   9        8.06        6.73      1.43 o 
   1  -2   9      696.23      731.26     11.02 o 
   2  -2   9       30.75       29.62      1.57 o 
   3  -2   9       63.88       68.44      5.02 o 
   4  -2   9        3.59        3.53      1.06 o 
   5  -2   9       20.28       24.02      2.44 o 
  -5  -1   9        0.36        3.04      2.15 o 
  -4  -1   9       28.97       31.49      2.13 o 
  -3  -1   9        0.02        2.07      1.22 o 
  -2  -1   9      225.47      219.91      6.90 o 
  -1  -1   9      150.96      144.03      2.83 o 
   0  -1   9        2.04        4.37      1.38 o 
   1  -1   9        0.32        0.74      1.14 o 
   2  -1   9        7.05        9.76      1.15 o 
   3  -1   9       78.36       76.13      3.07 o 
   4  -1   9        2.54        1.72      1.16 o 
   5  -1   9       59.72       55.10      4.07 o 
  -5   0   9       22.79       28.41      2.71 o 
  -4   0   9       22.15       22.79      2.36 o 
  -3   0   9      337.61      352.07      5.91 o 
  -2   0   9      857.41      854.75     22.24 o 
  -1   0   9      274.69      256.59      4.02 o 
   0   0   9       35.46       33.50      2.72 o 
   1   0   9        1.16        0.62      0.41 o 
   2   0   9        6.64        6.10      1.43 o 
   3   0   9       19.63       18.11      1.63 o 
   4   0   9       24.19       21.11      2.47 o 
   5   0   9        8.01        4.56      2.04 o 
  -5   1   9       46.70       47.23      3.08 o 
  -4   1   9        9.93        7.17      1.44 o 
  -3   1   9      282.30      274.99      4.94 o 
  -2   1   9        0.68        2.49      0.94 o 
  -1   1   9      118.82      114.85      4.86 o 
   0   1   9        8.93       12.73      2.07 o 
   1   1   9        1.66        2.33      0.76 o 
   2   1   9       16.64       13.93      2.06 o 
   3   1   9       74.93       61.77      5.01 o 
   4   1   9        0.43        2.59      3.21 o 
  -5   2   9       31.01       32.23      2.81 o 
  -4   2   9      152.76      141.42      6.58 o 
  -3   2   9       20.29       12.02      1.23 o 
  -2   2   9      594.58      610.59     11.96 o 
  -1   2   9       58.85       54.41      3.07 o 
   0   2   9      173.12      179.33      6.20 o 
   1   2   9      193.37      183.33      4.93 o 
   2   2   9       19.10       15.37      1.81 o 
   3   2   9        0.55        2.72      1.31 o 
   4   2   9        0.39        5.66      3.10 o 
  -4   3   9       26.64       17.38      1.54 o 
  -3   3   9        5.97        7.87      1.36 o 
  -2   3   9        0.30        3.17      2.24 o 
  -1   3   9      711.54      710.93     19.16 o 
   0   3   9      191.96      186.53      5.56 o 
   1   3   9      201.79      206.57      6.10 o 
   2   3   9      187.52      178.61      5.97 o 
   3   3   9       40.48       36.82      1.74 o 
   4   3   9      464.08      430.31     19.64 o 
  -4   4   9       87.83       96.94      3.35 o 
  -3   4   9       68.43       61.84      2.54 o 
  -2   4   9      231.76      203.12      5.82 o 
  -1   4   9       26.41       25.67      2.63 o 
   0   4   9       14.67       11.05      1.81 o 
   1   4   9       64.74       53.81      2.99 o 
   2   4   9        2.23        5.23      1.77 o 
   3   4   9       74.79       82.78      2.48 o 
   4   4   9        0.58        3.71      2.32 o 
  -4   5   9        0.01        3.02      2.29 o 
  -3   5   9       98.14      104.14      6.01 o 
  -2   5   9        8.14        3.54      2.37 o 
  -1   5   9        0.10       -0.15      2.51 o 
   0   5   9       11.81        9.41      2.07 o 
   1   5   9      362.91      391.19     10.71 o 
   2   5   9        3.65        4.54      1.70 o 
   3   5   9       52.04       48.43      2.11 o 
   4   5   9       89.90       87.07      3.71 o 
  -4   6   9        2.92        3.07      1.57 o 
  -3   6   9        2.16        1.96      1.01 o 
  -2   6   9        9.80        6.41      1.70 o 
  -1   6   9       18.88       20.30      2.67 o 
   0   6   9      203.11      218.49      7.63 o 
   1   6   9       78.31       75.68      4.24 o 
   2   6   9       50.69       47.77      3.60 o 
   3   6   9       31.45       25.78      2.06 o 
   4   6   9        7.42        4.08      1.54 o 
  -4   7   9       25.97       16.79      1.80 o 
  -3   7   9        0.59        2.78      1.85 o 
  -2   7   9       21.67       22.94      2.84 o 
  -1   7   9       89.12       87.82      4.66 o 
   0   7   9        0.06        6.18      2.70 o 
   1   7   9       38.28       36.90      3.42 o 
   2   7   9        2.31       11.51      4.50 o 
   3   7   9        7.27        7.92      2.66 o 
  -3   8   9        2.52        3.38      1.65 o 
  -2   8   9        4.37        3.92      1.70 o 
  -1   8   9      443.38      481.81     13.60 o 
   0   8   9       41.96       45.04      4.28 o 
   1   8   9       16.71       17.54      3.03 o 
   2   8   9        3.85       10.28      3.01 o 
   3   8   9       32.14       32.21      3.84 o 
  -3   9   9       89.40       89.18      4.78 o 
  -2   9   9       54.97       67.82      4.36 o 
  -1   9   9        6.98        7.66      2.00 o 
   0   9   9      273.28      283.99      9.34 o 
   1   9   9      140.90      137.65      6.32 o 
   2   9   9        1.55        2.26      2.78 o 
  -2  10   9      268.32      290.50      9.36 o 
  -1  10   9       55.10       53.78      4.58 o 
   0  10   9       81.16       89.25      5.54 o 
   1  10   9       27.04       28.98      4.01 o 
   2  10   9        7.92        8.12      2.35 o 
  -1  11   9       69.11       70.86      5.39 o 
   0  11   9        1.89        1.59      1.72 o 
   1  11   9       42.80       42.01      4.09 o 
  -1 -16  10       15.28       13.11      2.63 o 
   0 -16  10        3.73        4.10      1.90 o 
   1 -16  10      124.18      138.41      6.71 o 
  -2 -15  10        8.40        7.53      2.34 o 
  -1 -15  10      448.55      457.12     11.95 o 
   0 -15  10        6.45        6.49      2.49 o 
   1 -15  10       32.84       39.96      3.78 o 
   2 -15  10        0.33        1.19      2.75 o 
  -2 -14  10        1.04        7.51      3.16 o 
  -1 -14  10      100.65       99.56      5.05 o 
   0 -14  10      153.80      179.85      5.79 o 
   1 -14  10        0.48        6.33      3.48 o 
   2 -14  10       10.57        7.80      1.95 o 
   3 -14  10       19.56       19.91      1.99 o 
  -3 -13  10        3.16        3.00      1.30 o 
  -2 -13  10      127.21      123.47      5.66 o 
  -1 -13  10        8.02        6.25      1.90 o 
   0 -13  10        0.04        5.85      3.85 o 
   1 -13  10      126.72      121.75      5.69 o 
   2 -13  10       38.49       41.25      3.92 o 
   3 -13  10      133.47      122.50      3.10 o 
  -3 -12  10      105.27      105.35      5.18 o 
  -2 -12  10       39.13       39.89      3.41 o 
  -1 -12  10       10.38       20.06      3.02 o 
   0 -12  10       23.08       18.80      2.67 o 
   1 -12  10      148.19      148.47      5.94 o 
   2 -12  10        3.62        2.22      1.50 o 
   3 -12  10       44.49       40.14      1.97 o 
  -3 -11  10        1.43        1.67      1.74 o 
  -2 -11  10        0.45        7.19      3.37 o 
  -1 -11  10        0.04        3.01      2.54 o 
   0 -11  10       17.90       16.25      2.72 o 
   1 -11  10        3.62        3.72      1.56 o 
   2 -11  10        0.72        3.01      1.53 o 
   3 -11  10       34.70       31.72      1.85 o 
   4 -11  10        7.46        5.93      1.47 o 
  -4 -10  10       16.68       16.85      3.28 o 
  -3 -10  10       83.55       76.00      9.81 o 
  -2 -10  10       12.70       14.23      2.33 o 
  -1 -10  10      249.95      266.43      7.61 o 
   0 -10  10       56.78       47.24      3.47 o 
   1 -10  10      504.18      521.53     11.78 o 
   2 -10  10       84.36       78.62      2.84 o 
   3 -10  10       92.08       90.27      3.89 o 
   4 -10  10        4.62        5.93      1.81 o 
  -4  -9  10       20.52       15.07      3.12 o 
  -3  -9  10       45.89       45.78      8.75 o 
  -2  -9  10        0.11        3.61      1.79 o 
  -1  -9  10       12.39       17.85      2.71 o 
   0  -9  10      793.28      825.38     18.14 o 
   1  -9  10       31.77       33.52      2.99 o 
   2  -9  10      469.41      490.68      7.75 o 
   3  -9  10      123.73      127.31     11.19 o 
   4  -9  10        8.12        6.00      1.47 o 
  -4  -8  10       21.80       18.75      1.93 o 
  -3  -8  10       52.19       43.99      6.37 o 
  -2  -8  10       35.14       43.70      6.24 o 
  -1  -8  10        6.99        7.05      1.90 o 
   0  -8  10       44.23       49.58      3.17 o 
   1  -8  10      277.74      283.43      5.65 o 
   2  -8  10      203.11      207.28      7.21 o 
   3  -8  10       31.70       29.10      1.87 o 
   4  -8  10       18.27       17.81      2.07 o 
  -4  -7  10        4.32        4.93      1.59 o 
  -3  -7  10      538.52      490.51     38.61 o 
  -2  -7  10      111.34       89.09      2.54 o 
  -1  -7  10      494.33      443.35     15.23 o 
   0  -7  10        0.02        2.19      2.00 o 
   1  -7  10      354.49      343.21     16.80 o 
   2  -7  10      351.50      377.19      6.58 o 
   3  -7  10       24.12       21.92      1.71 o 
   4  -7  10       27.25       31.19      2.40 o 
  -4  -6  10      100.05       94.10      3.86 o 
  -3  -6  10       72.89       76.22      2.41 o 
  -2  -6  10        0.02        3.60      1.02 o 
  -1  -6  10      228.56      194.77      6.04 o 
   0  -6  10      150.86      151.89      5.24 o 
   1  -6  10        0.35        2.21      1.37 o 
   2  -6  10      682.77      703.32     11.17 o 
   3  -6  10      203.25      220.73      4.73 o 
   4  -6  10       10.58        9.45      1.53 o 
  -4  -5  10        9.72       11.61      2.24 o 
  -3  -5  10      239.71      233.33     21.88 o 
  -2  -5  10       68.57       62.34      6.76 o 
  -1  -5  10      116.73      110.81      4.45 o 
   0  -5  10      183.00      172.81      5.89 o 
   1  -5  10      177.18      170.94      7.45 o 
   2  -5  10       32.82       34.01      1.53 o 
   3  -5  10      230.13      245.67      9.18 o 
   4  -5  10      283.08      289.96      6.80 o 
  -4  -4  10        7.54        8.17      1.12 o 
  -3  -4  10      124.84      120.88      2.89 o 
  -2  -4  10       21.25       29.01      2.58 o 
  -1  -4  10        3.03        4.22      1.20 o 
   0  -4  10      236.45      237.11      7.62 o 
   1  -4  10       97.88      114.84      4.63 o 
   2  -4  10       17.40       12.88      1.93 o 
   3  -4  10       17.54       14.48      2.07 o 
   4  -4  10       30.36       41.58      4.44 o 
  -4  -3  10      150.09      141.71      5.00 o 
  -3  -3  10       12.88       14.43      2.11 o 
  -2  -3  10      909.32      911.25     19.22 o 
  -1  -3  10      152.12      147.58      4.66 o 
   0  -3  10       83.56       87.02      4.17 o 
   1  -3  10      335.87      359.75      9.42 o 
   2  -3  10       42.48       42.91      1.86 o 
   3  -3  10       27.15       28.62      1.79 o 
   4  -3  10       28.32       24.92      2.18 o 
  -4  -2  10      194.39      205.79     10.55 o 
  -3  -2  10      207.18      199.86      6.51 o 
  -2  -2  10     1828.45     1872.44     21.41 o 
  -1  -2  10       97.92       93.79      4.02 o 
   0  -2  10       33.32       33.02      2.85 o 
   1  -2  10        3.56        3.92      0.52 o 
   2  -2  10      380.64      391.89      8.59 o 
   3  -2  10       45.06       37.69      2.14 o 
   4  -2  10        0.34        3.03      2.29 o 
  -4  -1  10        3.75        4.35      0.96 o 
  -3  -1  10        7.50       10.25      2.17 o 
  -2  -1  10       59.37       59.90      1.76 o 
  -1  -1  10      105.55       97.69      4.64 o 
   0  -1  10       86.11       91.64      4.13 o 
   1  -1  10        0.64        1.22      0.91 o 
   2  -1  10        4.28        3.54      1.79 o 
   3  -1  10       34.81       40.89      2.18 o 
   4  -1  10        9.07       12.28      1.96 o 
  -4   0  10        0.42        2.60      1.37 o 
  -3   0  10      324.72      324.85      4.87 o 
  -2   0  10        0.13        1.44      1.32 o 
  -1   0  10      399.88      387.15     11.66 o 
   0   0  10      276.59      277.31      5.95 o 
   1   0  10      254.85      236.19     13.69 o 
   2   0  10       89.95       93.12      2.56 o 
   3   0  10       11.13       13.86      2.07 o 
   4   0  10      181.75      153.46      4.56 o 
  -4   1  10        0.22        2.62      1.09 o 
  -3   1  10        2.26        1.54      0.62 o 
  -2   1  10      478.62      452.67     12.57 o 
  -1   1  10      149.46      140.15      4.18 o 
   0   1  10       14.95       18.45      2.35 o 
   1   1  10      282.78      277.76      7.56 o 
   2   1  10       31.12       23.55      2.24 o 
   3   1  10      233.91      241.06      5.09 o 
   4   1  10       66.84       54.71      2.97 o 
  -4   2  10       12.66       12.16      1.73 o 
  -3   2  10       34.37       33.52      1.91 o 
  -2   2  10        1.20        1.25      1.34 o 
  -1   2  10       34.70       31.96      2.58 o 
   0   2  10      579.58      589.70     13.38 o 
   1   2  10        1.08        4.01      2.81 o 
   2   2  10       72.97       74.08      6.87 o 
   3   2  10        3.94        3.68      1.31 o 
   4   2  10      184.31      171.95      5.19 o 
  -4   3  10       46.73       47.95      2.61 o 
  -3   3  10       28.70       30.65      1.88 o 
  -2   3  10       48.45       44.68      1.95 o 
  -1   3  10        5.36        4.62      1.23 o 
   0   3  10      115.78      120.42      4.81 o 
   1   3  10      548.47      540.13     12.33 o 
   2   3  10       56.41       67.11      3.96 o 
   3   3  10       28.08       33.31      1.93 o 
   4   3  10        2.55        5.81      1.86 o 
  -4   4  10        3.19        2.76      1.11 o 
  -3   4  10       24.05       27.02      2.89 o 
  -2   4  10      230.09      223.59      7.46 o 
  -1   4  10       14.37       10.67      1.80 o 
   0   4  10      239.58      247.86      7.95 o 
   1   4  10       12.40       13.76      2.80 o 
   2   4  10       11.23        9.37      2.10 o 
   3   4  10        9.98        8.47      1.23 o 
   4   4  10        0.55        3.46      2.19 o 
  -4   5  10       60.72       67.52      3.42 o 
  -3   5  10       31.82       39.03      2.26 o 
  -2   5  10      134.02      140.37      5.48 o 
  -1   5  10       51.96       60.21      3.88 o 
   0   5  10      113.09      120.46      5.48 o 
   1   5  10      109.59      106.26      4.84 o 
   2   5  10       70.50       72.24      4.42 o 
   3   5  10        0.25        2.44      1.41 o 
  -3   6  10       11.66        8.98      1.48 o 
  -2   6  10       70.79       67.87      3.94 o 
  -1   6  10       10.50        6.26      1.69 o 
   0   6  10        2.66        7.04      2.92 o 
   1   6  10       84.70       91.20      4.77 o 
   2   6  10       47.11       44.30      3.97 o 
   3   6  10        1.88        2.81      1.42 o 
  -3   7  10       39.93       34.64      3.85 o 
  -2   7  10        5.83        6.47      1.96 o 
  -1   7  10      235.43      251.93      7.92 o 
   0   7  10       31.80       43.06      4.10 o 
   1   7  10        8.51        7.63      2.37 o 
   2   7  10        7.81        9.08      2.44 o 
   3   7  10       15.43       13.47      2.79 o 
  -3   8  10       97.03       85.28      4.61 o 
  -2   8  10       42.99       43.80      3.51 o 
  -1   8  10      127.61      122.67      5.46 o 
   0   8  10       33.00       50.06      4.68 o 
   1   8  10        1.11        0.65      3.11 o 
   2   8  10        1.86        2.24      1.42 o 
  -2   9  10       63.22       61.25      4.51 o 
  -1   9  10       20.79       26.10      3.25 o 
   0   9  10       16.77       18.10      3.12 o 
   1   9  10      379.16      436.89     12.84 o 
   2   9  10        0.89        0.50      3.02 o 
  -1  10  10        0.66        2.01      3.35 o 
   0  10  10       25.98       27.44      3.59 o 
   1  10  10       23.08       28.45      3.97 o 
   0 -16  11        1.83        3.32      1.90 o 
  -1 -15  11       37.00       48.89      4.71 o 
   0 -15  11        3.33        1.98      3.09 o 
   1 -15  11       21.59       19.58      2.75 o 
   2 -15  11       16.35        9.06      2.67 o 
  -2 -14  11        1.60        3.87      3.32 o 
  -1 -14  11       41.78       44.25      4.15 o 
   0 -14  11      250.47      289.20      9.70 o 
   1 -14  11       10.82       13.98      2.89 o 
   2 -14  11       43.66       47.43      4.17 o 
  -2 -13  11      273.05      258.80      9.08 o 
  -1 -13  11       32.28       32.17      3.52 o 
   0 -13  11        1.41        5.21      2.09 o 
   1 -13  11      135.72      157.61      6.03 o 
   2 -13  11       60.53       56.04      3.90 o 
   3 -13  11       14.09       16.02      3.26 o 
  -3 -12  11        3.77        4.17      2.16 o 
  -2 -12  11        4.58        6.07      2.34 o 
  -1 -12  11      213.98      245.15      7.28 o 
   0 -12  11      140.93      148.10      6.33 o 
   1 -12  11       99.25       89.76      4.74 o 
   2 -12  11      118.77      125.03      4.00 o 
   3 -12  11        9.49       11.35      1.84 o 
  -3 -11  11       42.89       52.58      4.37 o 
  -2 -11  11        7.95        5.75      1.68 o 
  -1 -11  11       31.53       38.27      3.36 o 
   0 -11  11       17.05       18.75      2.95 o 
   1 -11  11        5.59        7.43      2.81 o 
   2 -11  11        0.03        3.73      1.84 o 
   3 -11  11       26.83       25.42      5.17 o 
  -3 -10  11       48.54       65.10      4.49 o 
  -2 -10  11      320.41      325.95      8.89 o 
  -1 -10  11        1.41        3.30      2.18 o 
   0 -10  11       40.77       43.14      3.60 o 
   1 -10  11      100.64       99.75      4.96 o 
   2 -10  11        6.83        6.99      1.18 o 
   3 -10  11       47.57       48.20      4.86 o 
   4 -10  11        0.21        2.52      3.20 o 
  -4  -9  11       30.26       27.01      3.93 o 
  -3  -9  11       22.28       18.81      2.17 o 
  -2  -9  11      159.62      168.23      6.37 o 
  -1  -9  11       24.08       16.62      2.77 o 
   0  -9  11      657.59      665.41     16.21 o 
   1  -9  11        0.16        2.09      1.08 o 
   2  -9  11       64.03       59.66      3.00 o 
   3  -9  11      182.03      166.08     14.42 o 
   4  -9  11       63.81       59.24      4.34 o 
  -4  -8  11      176.37      189.91      7.08 o 
  -3  -8  11       14.48       15.84      2.37 o 
  -2  -8  11        2.53        3.40      1.38 o 
  -1  -8  11        6.44       10.36      2.12 o 
   0  -8  11      112.18      119.18      5.05 o 
   1  -8  11      720.30      712.11     24.36 o 
   2  -8  11        2.75        3.13      0.69 o 
   3  -8  11        0.13        1.85      2.44 o 
   4  -8  11       12.75        9.44      3.12 o 
  -3  -7  11       21.74       19.57      2.46 o 
  -2  -7  11       53.20       42.64      3.01 o 
  -1  -7  11      263.81      248.71      6.97 o 
   0  -7  11       80.85       82.30      4.06 o 
   1  -7  11      185.98      186.29      3.79 o 
   2  -7  11        5.30       10.97      3.47 o 
   3  -7  11      467.41      484.20     12.54 o 
   4  -7  11        2.78        4.74      1.70 o 
  -4  -6  11       22.00       17.90      2.54 o 
  -3  -6  11       30.86       31.25      2.72 o 
  -2  -6  11       86.98       78.69      3.99 o 
  -1  -6  11      134.34      116.23      5.06 o 
   0  -6  11       34.22       38.05      3.07 o 
   1  -6  11        4.54        5.98      0.62 o 
   2  -6  11        8.46        5.82      1.04 o 
   3  -6  11      222.81      235.94     18.05 o 
   4  -6  11        0.58        0.67      2.06 o 
  -4  -5  11       54.65       52.80      3.31 o 
  -3  -5  11      309.63      299.06      8.53 o 
  -2  -5  11       36.15       26.55      2.39 o 
  -1  -5  11        0.12        0.39      1.06 o 
   0  -5  11       68.58       74.30      3.48 o 
   1  -5  11       61.13       45.88      3.16 o 
   2  -5  11        7.63        8.26      1.85 o 
   3  -5  11       33.86       29.52      2.73 o 
   4  -5  11      100.98       88.56      5.56 o 
  -4  -4  11        4.54        6.64      1.83 o 
  -3  -4  11       91.97       92.74      4.23 o 
  -2  -4  11       35.81       33.39      2.75 o 
  -1  -4  11       33.43       41.61      3.53 o 
   0  -4  11        4.37       10.25      2.20 o 
   1  -4  11      104.27       95.99      3.98 o 
   2  -4  11       80.51       86.95      4.25 o 
   3  -4  11        0.71        0.79      2.16 o 
   4  -4  11        4.73        5.55      1.94 o 
  -4  -3  11      277.96      269.26      7.43 o 
  -3  -3  11        0.51        3.24      2.09 o 
  -2  -3  11       12.03        9.63      2.00 o 
  -1  -3  11      747.28      727.60     14.10 o 
   0  -3  11      218.34      228.24      6.78 o 
   1  -3  11      131.11      128.60      4.65 o 
   2  -3  11       40.97       49.75      3.66 o 
   3  -3  11      188.67      196.56      6.39 o 
   4  -3  11      121.89      122.92     11.56 o 
  -4  -2  11       27.05       32.44      2.94 o 
  -3  -2  11       29.16       34.18      2.66 o 
  -2  -2  11       11.18       11.75      1.98 o 
  -1  -2  11      782.41      780.85     20.89 o 
   0  -2  11      376.04      375.60     10.48 o 
   1  -2  11       69.71       67.44      3.56 o 
   2  -2  11      535.78      507.52     12.28 o 
   3  -2  11      155.39      154.74      5.71 o 
   4  -2  11       35.12       25.73      2.24 o 
  -4  -1  11       24.69       24.80      2.71 o 
  -3  -1  11       12.66       12.86      1.24 o 
  -2  -1  11      441.68      436.44      8.62 o 
  -1  -1  11       44.86       41.53      3.13 o 
   0  -1  11      219.40      213.49      5.65 o 
   1  -1  11       71.94       58.27      1.61 o 
   2  -1  11       26.82       28.18      1.68 o 
   3  -1  11        2.96        5.54      1.22 o 
   4  -1  11       10.62       10.55      1.72 o 
  -4   0  11       55.64       58.30      3.46 o 
  -3   0  11        0.26        2.42      2.57 o 
  -2   0  11        2.39        3.57      0.77 o 
  -1   0  11     3328.44     3336.64     47.21 o 
   0   0  11        0.06        2.87      2.38 o 
   1   0  11       53.45       56.38     11.86 o 
   2   0  11       53.39       43.42      1.96 o 
   3   0  11        4.96        5.49      1.16 o 
   4   0  11       58.62       58.03      3.01 o 
  -4   1  11       67.59       81.21      5.12 o 
  -3   1  11       13.85       14.81      1.40 o 
  -2   1  11      176.61      188.32     13.74 o 
  -1   1  11        0.05        1.06      0.98 o 
   0   1  11      221.50      221.46      6.50 o 
   1   1  11       16.00       11.85      1.12 o 
   2   1  11       12.67       15.68      1.43 o 
   3   1  11        2.87        5.38      1.18 o 
   4   1  11       35.99       32.81      5.47 o 
  -4   2  11        1.85        2.47      2.86 o 
  -3   2  11       78.08       80.91      5.31 o 
  -2   2  11        2.92        3.60      0.87 o 
  -1   2  11      513.01      516.29     13.52 o 
   0   2  11      116.22      126.73      5.13 o 
   1   2  11        3.25        9.73      2.42 o 
   2   2  11       12.98       11.73      4.22 o 
   3   2  11        5.26        4.43      1.07 o 
   4   2  11       33.76       19.61      2.22 o 
  -4   3  11       47.52       61.58      4.75 o 
  -3   3  11      161.53      152.65      3.96 o 
  -2   3  11       53.77       49.91      3.68 o 
  -1   3  11       31.43       38.02      3.58 o 
   0   3  11      126.89      114.36      4.88 o 
   1   3  11        0.81        2.39      2.62 o 
   2   3  11        0.15        3.01      1.48 o 
   3   3  11       11.58        9.78      1.48 o 
   4   3  11       28.71       17.90      2.36 o 
  -4   4  11       48.78       46.66      4.46 o 
  -3   4  11       37.24       38.47      2.27 o 
  -2   4  11      125.01      117.96      4.93 o 
  -1   4  11       67.22       63.24      4.19 o 
   0   4  11       53.40       58.22      3.95 o 
   1   4  11       16.41       22.48      3.29 o 
   2   4  11        0.24        5.72      2.99 o 
   3   4  11        8.81        8.90      1.41 o 
  -3   5  11        1.68        2.00      1.32 o 
  -2   5  11       88.16       89.32      4.69 o 
  -1   5  11      142.59      151.29      5.65 o 
   0   5  11       13.34       13.52      2.25 o 
   1   5  11       31.26       30.39      3.13 o 
   2   5  11      514.16      567.24     13.35 o 
   3   5  11        0.17        1.16      1.64 o 
  -3   6  11       63.09       58.32      5.54 o 
  -2   6  11        0.15        3.71      2.74 o 
  -1   6  11       31.73       23.71      2.65 o 
   0   6  11       56.17       55.70      4.05 o 
   1   6  11        0.02        4.15      3.32 o 
   2   6  11      135.79      138.78      6.36 o 
   3   6  11        0.33        1.06      1.18 o 
  -3   7  11       11.10        9.71      2.77 o 
  -2   7  11      110.26      121.05      5.84 o 
  -1   7  11        0.28        2.57      3.15 o 
   0   7  11       16.17       19.56      2.59 o 
   1   7  11       27.69       24.50      3.27 o 
   2   7  11       64.44       64.87      4.71 o 
  -2   8  11        0.94        4.10      3.05 o 
  -1   8  11        1.07        9.70      3.54 o 
   0   8  11      158.12      175.92      7.44 o 
   1   8  11      113.54      120.39      6.21 o 
   2   8  11       63.78       65.12      5.31 o 
  -1   9  11       25.35       27.24      3.07 o 
   0   9  11        0.05        3.05      1.74 o 
   1   9  11       48.37       54.30      4.83 o 
  -1 -15  12        7.17        8.93      2.86 o 
   0 -15  12       55.43       75.79      5.56 o 
   1 -15  12       76.61       83.18      5.23 o 
  -1 -14  12        0.01        5.35      3.40 o 
   0 -14  12       75.47       98.99      5.83 o 
   1 -14  12      140.67      140.32      5.96 o 
   2 -14  12        1.68        2.66      1.53 o 
  -2 -13  12       72.49       67.11      4.84 o 
  -1 -13  12       42.74       34.64      3.63 o 
   0 -13  12       48.91       61.32      4.51 o 
   1 -13  12      114.91      127.78      5.67 o 
   2 -13  12       21.16       23.35      3.19 o 
  -2 -12  12        0.72        1.95      3.51 o 
  -1 -12  12      113.90      118.60      5.63 o 
   0 -12  12      278.48      310.94      8.90 o 
   1 -12  12        0.62        2.66      3.12 o 
   2 -12  12       98.76      106.46      5.20 o 
   3 -12  12        0.07        3.47      2.57 o 
  -3 -11  12      165.17      177.86      7.06 o 
  -2 -11  12        0.63        8.12      3.90 o 
  -1 -11  12        9.78       10.48      2.77 o 
   0 -11  12        3.66        5.87      3.11 o 
   1 -11  12       53.27       55.47      4.13 o 
   2 -11  12        6.51        3.79      1.78 o 
   3 -11  12        0.54        1.01      2.83 o 
  -3 -10  12        2.88        8.69      2.49 o 
  -2 -10  12      105.39      108.56      4.81 o 
  -1 -10  12       76.77       60.57      3.94 o 
   0 -10  12      110.32       98.99      5.02 o 
   1 -10  12       49.36       46.87      3.65 o 
   2 -10  12      134.98      148.62      5.52 o 
   3 -10  12        0.37        2.59      2.65 o 
  -3  -9  12       42.68       34.48      3.31 o 
  -2  -9  12       35.33       40.78      3.83 o 
  -1  -9  12        2.93        6.54      2.22 o 
   0  -9  12        9.57        8.47      1.78 o 
   1  -9  12       66.75       73.79      4.39 o 
   2  -9  12      103.61      106.69      5.24 o 
   3  -9  12        2.11        2.46      2.15 o 
   4  -9  12      127.09      138.38      7.29 o 
  -3  -8  12       90.15       83.93      4.72 o 
  -2  -8  12       54.70       50.20      3.51 o 
  -1  -8  12        7.51        2.55      2.58 o 
   0  -8  12       31.22       29.01      3.14 o 
   1  -8  12       35.65       35.43      3.13 o 
   2  -8  12       57.68       51.93      3.39 o 
   3  -8  12       81.23       79.91      4.17 o 
   4  -8  12        3.10        2.43      1.87 o 
  -3  -7  12      119.68      127.94      4.93 o 
  -2  -7  12       63.26       68.75      4.23 o 
  -1  -7  12        9.76       11.41      2.21 o 
   0  -7  12      281.36      256.80      7.35 o 
   1  -7  12       75.68       84.17      4.70 o 
   2  -7  12      324.59      344.91      9.35 o 
   3  -7  12      165.52      177.14      6.79 o 
   4  -7  12        1.94        1.31      3.90 o 
  -3  -6  12       12.04       11.89      2.29 o 
  -2  -6  12      154.02      149.24      5.90 o 
  -1  -6  12        0.04        2.84      2.07 o 
   0  -6  12      359.10      333.74      9.72 o 
   1  -6  12       66.42       74.14      4.37 o 
   2  -6  12       10.88       14.96      2.62 o 
   3  -6  12      230.05      240.23      7.37 o 
   4  -6  12       70.14       71.18      5.35 o 
  -3  -5  12       20.86       18.42      2.14 o 
  -2  -5  12       27.86       29.95      2.79 o 
  -1  -5  12       89.12       82.09      4.16 o 
   0  -5  12       27.77       31.18      2.93 o 
   1  -5  12       84.24       76.37      4.19 o 
   2  -5  12       45.65       52.00      3.65 o 
   3  -5  12       38.32       34.11      3.27 o 
   4  -5  12        3.28        0.63      4.97 o 
  -4  -4  12        0.58        1.29      1.13 o 
  -3  -4  12       26.67       25.84      2.59 o 
  -2  -4  12       84.37       86.31      4.51 o 
  -1  -4  12        7.82        9.31      2.34 o 
   0  -4  12       56.76       56.01      3.78 o 
   1  -4  12      191.17      175.49      6.06 o 
   2  -4  12       39.24       43.88      3.54 o 
   3  -4  12        0.21        2.61      1.94 o 
   4  -4  12       69.09       61.02      5.39 o 
  -3  -3  12       70.67       73.58      4.09 o 
  -2  -3  12       27.85       26.47      2.68 o 
  -1  -3  12      484.87      471.57     12.21 o 
   0  -3  12      441.64      426.39      9.95 o 
   1  -3  12       33.49       35.70      2.94 o 
   2  -3  12       12.74       13.97      2.19 o 
   3  -3  12       51.76       51.56      3.78 o 
   4  -3  12        1.22        3.48      2.28 o 
  -3  -2  12      204.34      217.15      7.04 o 
  -2  -2  12      489.50      499.43     11.38 o 
  -1  -2  12      423.62      418.50     10.08 o 
   0  -2  12      140.86      146.39      6.14 o 
   1  -2  12      100.17       98.36      4.71 o 
   2  -2  12       24.33       32.98      3.18 o 
   3  -2  12       82.60       88.96      9.15 o 
   4  -2  12       11.87       15.34      3.24 o 
  -3  -1  12        7.54        8.49      2.08 o 
  -2  -1  12       17.80       15.28      2.48 o 
  -1  -1  12       77.79       91.13      4.73 o 
   0  -1  12      173.25      184.10      6.73 o 
   1  -1  12        4.78        9.41      2.27 o 
   2  -1  12      130.16      137.99     14.74 o 
   3  -1  12        0.50        3.00      2.75 o 
   4  -1  12       37.45       37.40      4.39 o 
  -3   0  12        1.88        2.12      1.26 o 
  -2   0  12      238.19      233.62      7.12 o 
  -1   0  12      275.97      270.48      6.31 o 
   0   0  12       74.03       76.46      4.20 o 
   1   0  12       63.14       54.51      3.81 o 
   2   0  12       28.72       24.26      1.62 o 
   3   0  12      122.23      122.46      8.42 o 
   4   0  12      110.11      113.08      6.36 o 
  -3   1  12       12.82       10.62      2.06 o 
  -2   1  12      135.12      125.43      5.28 o 
  -1   1  12       10.29        8.06      1.87 o 
   0   1  12      347.49      371.76     10.46 o 
   1   1  12       11.20       11.11      1.18 o 
   2   1  12       54.10       46.13      2.83 o 
   3   1  12        3.11        2.44      1.11 o 
   4   1  12       16.22       14.90      3.12 o 
  -4   2  12        0.18        2.18      1.70 o 
  -3   2  12       35.51       33.68      3.10 o 
  -2   2  12      154.87      152.19      5.68 o 
  -1   2  12      101.08      108.59      4.81 o 
   0   2  12      231.48      238.43      7.37 o 
   1   2  12      160.30      171.21      6.54 o 
   2   2  12        0.75        2.33      3.47 o 
   3   2  12       15.01       15.59      1.78 o 
  -3   3  12       10.48        8.05      1.88 o 
  -2   3  12       94.24       91.34      4.86 o 
  -1   3  12      112.70      101.34      5.26 o 
   0   3  12        1.37        0.61      1.28 o 
   1   3  12      368.34      375.29     10.78 o 
   2   3  12       40.75       41.24      2.25 o 
   3   3  12       34.17       25.31      2.05 o 
  -3   4  12        0.57        0.62      3.03 o 
  -2   4  12       24.73       26.67      3.06 o 
  -1   4  12      199.79      200.13      6.79 o 
   0   4  12      110.43      107.03      4.70 o 
   1   4  12      263.44      272.98      8.36 o 
   2   4  12       30.13       26.11      3.52 o 
   3   4  12        0.66        2.85      1.38 o 
  -3   5  12      198.36      218.59      8.28 o 
  -2   5  12       25.21       25.10      3.23 o 
  -1   5  12       46.57       53.63      4.03 o 
   0   5  12       63.87       69.44      5.08 o 
   1   5  12       42.75       43.90      3.98 o 
   2   5  12      223.40      239.54      8.83 o 
   3   5  12        6.55       10.72      1.83 o 
  -3   6  12        0.12        3.51      3.04 o 
  -2   6  12        5.56        3.81      1.76 o 
  -1   6  12        0.51        7.61      3.82 o 
   0   6  12       41.48       42.18      3.86 o 
   1   6  12       12.47       15.18      2.82 o 
   2   6  12       10.99        8.89      2.80 o 
  -2   7  12       35.15       30.59      3.48 o 
  -1   7  12        6.45        4.76      2.17 o 
   0   7  12        3.02        3.59      1.92 o 
   1   7  12       49.54       57.17      4.77 o 
   2   7  12        3.64        1.88      3.18 o 
  -1   8  12       35.07       22.50      3.05 o 
   0   8  12      161.83      160.84      6.81 o 
   1   8  12        7.92        4.74      2.12 o 
  -1 -14  13       32.81       35.87      4.20 o 
   0 -14  13        5.02       11.66      2.98 o 
   1 -14  13      127.29      121.23      5.76 o 
  -2 -13  13       24.24       32.02      3.80 o 
  -1 -13  13      114.87      100.55      5.19 o 
   0 -13  13       36.54       40.44      4.35 o 
   1 -13  13       20.82       21.26      3.21 o 
   2 -13  13       17.04       19.41      3.32 o 
  -2 -12  13       31.91       28.41      3.75 o 
  -1 -12  13        6.21        7.34      2.75 o 
   0 -12  13      378.88      413.64     11.02 o 
   1 -12  13       41.16       43.22      3.76 o 
   2 -12  13        2.25        3.62      1.83 o 
  -2 -11  13       32.94       39.88      3.63 o 
  -1 -11  13       90.00       83.50      4.82 o 
   0 -11  13        4.93        8.89      2.45 o 
   1 -11  13      110.12      114.90      6.16 o 
   2 -11  13       87.26       94.63      5.02 o 
   3 -11  13        2.73        1.33      1.31 o 
  -3 -10  13       12.57       12.15      2.95 o 
  -2 -10  13       30.93       39.77      4.00 o 
  -1 -10  13      200.00      176.09      5.82 o 
   0 -10  13        1.64        2.61      1.63 o 
   1 -10  13      233.94      249.40      8.00 o 
   2 -10  13      101.63      103.14      5.05 o 
   3 -10  13       19.34       21.75      3.12 o 
  -3  -9  13       15.60       14.31      2.67 o 
  -2  -9  13       11.59       10.92      2.27 o 
  -1  -9  13      212.83      199.30      7.94 o 
   0  -9  13        1.07        1.63      2.77 o 
   1  -9  13      545.74      544.36     12.65 o 
   2  -9  13        1.46        3.19      1.55 o 
   3  -9  13       10.58        5.97      1.72 o 
  -3  -8  13       62.05       60.07      4.04 o 
  -2  -8  13       29.62       35.72      3.44 o 
  -1  -8  13       19.10       16.22      2.58 o 
   0  -8  13        2.44        2.69      2.27 o 
   1  -8  13       31.15       46.32      4.09 o 
   2  -8  13       93.69       79.86      4.56 o 
   3  -8  13        1.86        5.39      1.99 o 
  -3  -7  13       80.42       93.31      4.97 o 
  -2  -7  13      354.72      340.59      9.04 o 
  -1  -7  13        1.84        1.86      1.29 o 
   0  -7  13      231.62      217.79      7.74 o 
   1  -7  13      143.63      140.84      5.97 o 
   2  -7  13       10.29        9.80      2.29 o 
   3  -7  13       31.30       30.56      3.17 o 
  -3  -6  13        1.36        2.85      1.31 o 
  -2  -6  13        5.48        6.74      2.22 o 
  -1  -6  13      114.74      107.67      5.06 o 
   0  -6  13      153.02      126.12      5.34 o 
   1  -6  13       43.23       42.31      3.56 o 
   2  -6  13       95.16      101.22      5.15 o 
   3  -6  13       31.44       26.49      2.80 o 
   4  -6  13      181.87      161.70      7.64 o 
  -3  -5  13       86.89      100.45      4.91 o 
  -2  -5  13       30.01       24.62      2.63 o 
  -1  -5  13      160.92      163.13      5.76 o 
   0  -5  13        0.26        5.59      2.61 o 
   1  -5  13        6.02        4.50      1.47 o 
   2  -5  13       68.44       67.31      4.03 o 
   3  -5  13        3.82        3.28      1.41 o 
   4  -5  13        4.48       13.14      5.40 o 
  -3  -4  13       11.02       15.37      2.71 o 
  -2  -4  13        0.01        1.99      1.31 o 
  -1  -4  13        6.83        2.44      1.82 o 
   0  -4  13       41.69       42.36      3.67 o 
   1  -4  13       45.04       43.66      3.26 o 
   2  -4  13        2.18        4.58      2.75 o 
   3  -4  13       42.55       41.86      3.46 o 
   4  -4  13        2.11        8.68      5.15 o 
  -3  -3  13       15.55       13.95      2.59 o 
  -2  -3  13        0.02        6.41      2.97 o 
  -1  -3  13        4.07        2.10      1.36 o 
   0  -3  13       16.11       16.03      2.42 o 
   1  -3  13      145.24      150.69      6.25 o 
   2  -3  13       35.04       44.99      3.76 o 
   3  -3  13       43.58       46.20      3.63 o 
   4  -3  13      129.97      133.97      6.95 o 
  -3  -2  13      205.05      223.24      7.72 o 
  -2  -2  13       71.77       65.84      3.95 o 
  -1  -2  13      165.23      154.52      6.29 o 
   0  -2  13      493.91      493.54     13.46 o 
   1  -2  13       86.15       98.24      4.95 o 
   2  -2  13       60.60       77.91      4.71 o 
   3  -2  13       12.15        8.61      2.14 o 
   4  -2  13       18.33       15.00      3.24 o 
  -3  -1  13       56.58       60.62      3.98 o 
  -2  -1  13       19.41       26.92      2.91 o 
  -1  -1  13      553.18      539.27     11.88 o 
   0  -1  13       13.62       13.86      2.53 o 
   1  -1  13       35.75       27.07      3.03 o 
   2  -1  13       66.85       69.69      4.63 o 
   3  -1  13       11.18       11.24      2.23 o 
  -3   0  13      197.51      191.04      6.74 o 
  -2   0  13        2.45        6.04      2.33 o 
  -1   0  13       13.30       16.14      2.19 o 
   0   0  13     1277.12     1290.27     28.88 o 
   1   0  13       34.57       33.86      3.78 o 
   2   0  13       62.32       56.52      4.03 o 
   3   0  13       40.53       40.49      3.67 o 
  -3   1  13       55.61       49.90      3.83 o 
  -2   1  13       44.47       46.81      3.39 o 
  -1   1  13        6.62        5.51      2.11 o 
   0   1  13      498.28      494.08     13.57 o 
   1   1  13        8.33        5.82      2.10 o 
   2   1  13       26.25       23.37      3.11 o 
   3   1  13        2.74        5.93      2.81 o 
  -3   2  13        2.71        4.74      1.82 o 
  -2   2  13      132.25      147.28      6.04 o 
  -1   2  13       47.06       40.80      3.39 o 
   0   2  13        1.87        1.22      1.74 o 
   1   2  13        5.49        4.53      1.96 o 
   2   2  13       40.21       41.98      3.82 o 
   3   2  13        1.78        0.93      2.81 o 
  -3   3  13       49.07       64.42      4.48 o 
  -2   3  13       81.66       84.94      4.49 o 
  -1   3  13      191.69      186.70      7.26 o 
   0   3  13       43.96       52.34      3.96 o 
   1   3  13        7.57        7.21      2.33 o 
   2   3  13        0.23        4.63      3.59 o 
   3   3  13        0.01        1.82      2.51 o 
  -3   4  13        0.80       -2.76      4.02 o 
  -2   4  13        5.15        8.26      1.87 o 
  -1   4  13       40.11       36.80      3.45 o 
   0   4  13       78.26       77.65      4.75 o 
   1   4  13       50.03       43.95      4.10 o 
   2   4  13       12.36       16.26      3.13 o 
  -2   5  13       21.73       27.99      3.55 o 
  -1   5  13       19.07       30.19      3.89 o 
   0   5  13       69.16       71.92      4.60 o 
   1   5  13        1.15        3.71      3.13 o 
   2   5  13      108.25      108.90      6.05 o 
  -2   6  13      118.58      125.11      6.23 o 
  -1   6  13        0.24        0.37      3.46 o 
   0   6  13        9.43        7.02      2.16 o 
   1   6  13       41.06       39.97      4.70 o 
  -1   7  13       48.63       37.93      4.02 o 
   0   7  13        0.40        7.20      3.42 o 
   1   7  13       31.02       28.05      4.05 o 
   0 -14  14        6.87        5.12      2.78 o 
  -1 -13  14      129.40      137.68      6.62 o 
   0 -13  14        1.08        2.61      3.09 o 
   1 -13  14      136.38      141.16      7.10 o 
  -2 -12  14      134.34      117.32      5.85 o 
  -1 -12  14       64.77       65.17      4.69 o 
   0 -12  14       17.38       17.12      2.60 o 
   1 -12  14      151.11      169.23      6.55 o 
   2 -12  14        5.40        6.94      2.22 o 
  -2 -11  14      205.44      226.35      8.57 o 
  -1 -11  14        3.37        6.04      2.21 o 
   0 -11  14        2.54        3.69      2.06 o 
   1 -11  14       36.21       41.46      3.80 o 
   2 -11  14        4.21        5.00      2.49 o 
  -2 -10  14        0.64        1.40      1.62 o 
  -1 -10  14      140.94      138.98      6.27 o 
   0 -10  14       84.43       83.64      5.03 o 
   1 -10  14       17.20       17.96      2.99 o 
   2 -10  14      315.74      336.25      9.93 o 
   3 -10  14       14.17       13.56      2.85 o 
  -3  -9  14       12.97       14.78      3.01 o 
  -2  -9  14        4.35        5.06      2.41 o 
  -1  -9  14       52.21       47.34      4.07 o 
   0  -9  14       66.77       75.60      4.99 o 
   1  -9  14        4.12        3.88      2.41 o 
   2  -9  14        1.46       -0.07      2.60 o 
   3  -9  14       10.69        7.80      2.25 o 
  -3  -8  14       85.77       89.05      4.95 o 
  -2  -8  14       83.52      100.65      5.12 o 
  -1  -8  14        3.47        3.60      1.53 o 
   0  -8  14       20.72       11.19      2.15 o 
   1  -8  14      197.45      207.71      7.88 o 
   2  -8  14      208.41      195.11      7.39 o 
   3  -8  14       44.10       33.18      3.23 o 
  -3  -7  14       26.47       26.68      3.42 o 
  -2  -7  14      397.91      403.59     10.37 o 
  -1  -7  14        0.16        3.09      1.68 o 
   0  -7  14        6.09        2.88      1.81 o 
   1  -7  14      116.14      117.06      5.82 o 
   2  -7  14      170.40      175.64      7.46 o 
   3  -7  14       11.42        9.11      2.25 o 
  -3  -6  14      107.32      109.19      5.29 o 
  -2  -6  14        0.15        2.58      2.67 o 
  -1  -6  14      120.12      116.16      5.67 o 
   0  -6  14       40.87       37.07      3.60 o 
   1  -6  14      115.12      108.58      5.36 o 
   2  -6  14       29.06       29.76      3.28 o 
   3  -6  14        0.73        0.74      2.54 o 
  -3  -5  14      212.53      233.49      7.16 o 
  -2  -5  14        2.23        2.83      1.48 o 
  -1  -5  14       79.98       69.45      4.10 o 
   0  -5  14       36.16       35.74      3.23 o 
   1  -5  14        0.02        2.56      2.54 o 
   2  -5  14       27.67       29.37      3.43 o 
   3  -5  14       24.57       21.58      2.87 o 
  -3  -4  14        1.77        4.50      2.57 o 
  -2  -4  14        0.05        1.37      2.76 o 
  -1  -4  14       71.86       70.03      4.17 o 
   0  -4  14       17.69       21.45      3.04 o 
   1  -4  14       36.52       33.51      3.30 o 
   2  -4  14        3.63        2.96      2.48 o 
   3  -4  14        4.24        5.62      2.85 o 
  -3  -3  14      129.89      124.85      5.62 o 
  -2  -3  14      142.51      134.87      5.68 o 
  -1  -3  14        9.39        7.55      1.81 o 
   0  -3  14      101.25       91.63      4.81 o 
   1  -3  14      472.10      474.21     13.37 o 
   2  -3  14       40.00       46.73      4.16 o 
   3  -3  14       15.56       16.76      2.95 o 
  -3  -2  14        2.20        5.17      2.62 o 
  -2  -2  14      166.15      168.30      6.56 o 
  -1  -2  14      123.46      124.67      6.10 o 
   0  -2  14        1.46        5.52      2.72 o 
   1  -2  14      188.02      193.19      7.50 o 
   2  -2  14       52.99       55.30      4.11 o 
   3  -2  14       47.17       45.40      3.96 o 
  -3  -1  14       90.65       91.27      4.60 o 
  -2  -1  14        3.46        9.31      2.64 o 
  -1  -1  14      165.59      154.56      6.02 o 
   0  -1  14        5.78       13.66      3.01 o 
   1  -1  14        0.84        2.45      2.77 o 
   2  -1  14        1.21        4.74      3.21 o 
   3  -1  14       97.20      100.82      5.96 o 
  -3   0  14      292.39      328.35      8.84 o 
  -2   0  14       60.26       59.54      4.54 o 
  -1   0  14       14.22       10.35      2.51 o 
   0   0  14      723.22      753.28     16.79 o 
   1   0  14      167.26      167.17      7.23 o 
   2   0  14        2.57        3.94      1.76 o 
   3   0  14       25.08       23.85      3.03 o 
  -3   1  14      133.92      135.79      5.72 o 
  -2   1  14       17.73       16.19      3.17 o 
  -1   1  14       81.14       73.18      4.59 o 
   0   1  14        6.75        5.85      2.19 o 
   1   1  14      108.61      111.65      5.06 o 
   2   1  14        2.00        4.43      2.08 o 
   3   1  14        0.62        3.74      2.58 o 
  -3   2  14       20.90       21.15      3.29 o 
  -2   2  14        3.43        6.40      2.22 o 
  -1   2  14       64.86       62.45      4.77 o 
   0   2  14        1.31        3.35      1.79 o 
   1   2  14       26.08       27.06      3.31 o 
   2   2  14       60.79       61.18      4.61 o 
  -2   3  14       39.29       38.26      3.77 o 
  -1   3  14       77.56       72.89      4.34 o 
   0   3  14       44.34       46.64      4.25 o 
   1   3  14      175.06      188.63      8.21 o 
   2   3  14        8.65        8.16      2.71 o 
  -2   4  14        0.80       -4.28      3.72 o 
  -1   4  14       19.13       16.04      2.53 o 
   0   4  14       30.61       31.14      3.57 o 
   1   4  14        0.78        5.50      3.63 o 
   2   4  14       79.19       58.78      5.10 o 
  -1   5  14       51.96       46.24      4.31 o 
   0   5  14       78.24       77.78      5.18 o 
   1   5  14       26.03       28.48      3.71 o 
  -1   6  14       45.53       45.57      4.32 o 
   0   6  14       13.85       16.19      3.36 o 
   0 -13  15        9.00        6.69      2.98 o 
  -1 -12  15      202.64      207.71      7.76 o 
   0 -12  15       29.44       38.39      4.21 o 
   1 -12  15      367.68      418.98     12.67 o 
  -1 -11  15       69.57       77.60      5.16 o 
   0 -11  15      171.40      170.29      7.07 o 
   1 -11  15        9.97       14.04      3.07 o 
   2 -11  15       46.76       49.58      4.25 o 
  -2 -10  15       23.22       20.82      3.19 o 
  -1 -10  15       32.26       39.42      4.11 o 
   0 -10  15       99.77       87.08      5.16 o 
   1 -10  15        7.00        6.86      2.42 o 
   2 -10  15       50.69       52.93      4.30 o 
  -2  -9  15       32.42       53.08      4.63 o 
  -1  -9  15       17.16       17.98      3.20 o 
   0  -9  15       70.11       65.99      4.39 o 
   1  -9  15       13.14        8.01      2.06 o 
   2  -9  15        1.97        0.88      1.41 o 
  -2  -8  15       34.05       32.32      3.99 o 
  -1  -8  15       71.95       67.24      4.15 o 
   0  -8  15        5.64        9.10      2.80 o 
   1  -8  15        5.86        4.58      1.60 o 
   2  -8  15       56.28       46.51      3.93 o 
  -3  -7  15        0.07       -1.44      2.54 o 
  -2  -7  15        8.62        8.58      2.58 o 
  -1  -7  15       84.97       86.17      4.82 o 
   0  -7  15       14.28       14.20      2.90 o 
   1  -7  15       10.51       11.20      2.60 o 
   2  -7  15      168.27      170.08      6.87 o 
   3  -7  15        0.24        2.62      2.53 o 
  -3  -6  15       12.73       14.58      2.97 o 
  -2  -6  15        0.49        1.29      2.93 o 
  -1  -6  15       86.69       81.30      5.17 o 
   0  -6  15        1.04        2.07      1.51 o 
   1  -6  15      131.41      110.42      5.75 o 
   2  -6  15        1.05        2.02      1.43 o 
   3  -6  15      159.74      150.78      6.52 o 
  -3  -5  15      156.67      167.56      6.97 o 
  -2  -5  15       69.38       68.09      4.81 o 
  -1  -5  15       22.74       17.90      2.82 o 
   0  -5  15      417.40      401.50     10.80 o 
   1  -5  15        0.02        2.37      2.71 o 
   2  -5  15        4.68        2.78      2.15 o 
   3  -5  15        0.15        1.91      3.80 o 
  -3  -4  15        0.61        1.81      1.48 o 
  -2  -4  15       86.30       82.66      5.28 o 
  -1  -4  15       95.40       98.98      5.08 o 
   0  -4  15        0.99        4.24      2.78 o 
   1  -4  15       44.80       52.70      3.93 o 
   2  -4  15       24.90       22.40      2.90 o 
   3  -4  15       37.30       29.70      3.43 o 
  -3  -3  15       13.99       18.92      3.39 o 
  -2  -3  15       68.92       76.15      4.60 o 
  -1  -3  15       74.03       79.51      5.43 o 
   0  -3  15        5.38        7.25      1.92 o 
   1  -3  15        7.77        9.95      2.07 o 
   2  -3  15       92.05      100.95      5.59 o 
   3  -3  15        5.27        3.82      1.50 o 
  -3  -2  15        3.11        2.60      1.67 o 
  -2  -2  15       48.10       54.84      4.61 o 
  -1  -2  15      124.47      114.29      5.11 o 
   0  -2  15        7.23        5.14      2.27 o 
   1  -2  15       65.80       68.53      4.81 o 
   2  -2  15       59.26       50.85      3.91 o 
   3  -2  15        5.06       11.08      2.71 o 
  -3  -1  15        3.95        1.63      3.59 o 
  -2  -1  15       57.43       52.25      4.11 o 
  -1  -1  15        3.71        3.76      1.72 o 
   0  -1  15       30.79       28.40      3.34 o 
   1  -1  15       13.69       12.29      3.02 o 
   2  -1  15       20.54       17.83      3.01 o 
  -2   0  15      121.13      119.87      5.61 o 
  -1   0  15       45.15       44.52      3.81 o 
   0   0  15      327.63      357.50     11.33 o 
   1   0  15      153.28      137.94      5.98 o 
   2   0  15       94.74       92.25      5.46 o 
  -2   1  15       46.27       45.61      4.08 o 
  -1   1  15        5.85        9.61      2.45 o 
   0   1  15       57.59       59.38      4.23 o 
   1   1  15      238.78      234.96      9.08 o 
   2   1  15       49.23       40.36      4.31 o 
  -2   2  15        2.54       -0.82      3.79 o 
  -1   2  15      163.60      158.34      6.60 o 
   0   2  15       18.99       17.51      3.05 o 
   1   2  15      145.86      133.81      6.25 o 
   2   2  15       25.03       22.00      4.03 o 
  -2   3  15      239.16      263.14      8.60 o 
  -1   3  15       72.82       78.61      4.95 o 
   0   3  15      191.00      196.22      7.41 o 
   1   3  15       17.46       20.17      3.79 o 
  -1   4  15        7.82        9.04      2.53 o 
   0   4  15       65.32       64.00      4.93 o 
   1   4  15       89.54       94.60      6.21 o 
   0 -11  16      115.15      108.33      5.81 o 
   1 -11  16        2.56        1.69      3.16 o 
  -1 -10  16       12.77        9.26      3.24 o 
   0 -10  16       23.39       14.27      2.86 o 
   1 -10  16       34.05       35.72      3.84 o 
  -1  -9  16       70.89       77.02      5.21 o 
   0  -9  16        7.54        4.64      2.06 o 
   1  -9  16       47.42       43.27      4.17 o 
   2  -9  16        0.64       -0.08      2.13 o 
  -2  -8  16       14.52       14.16      3.37 o 
  -1  -8  16        1.50        5.09      2.54 o 
   0  -8  16       16.79       18.95      3.22 o 
   1  -8  16        0.70        4.04      3.06 o 
   2  -8  16       47.77       53.33      4.72 o 
  -2  -7  16       40.73       47.06      4.45 o 
  -1  -7  16      387.50      383.70     12.27 o 
   0  -7  16       64.00       81.39      5.37 o 
   1  -7  16        0.05        5.27      3.18 o 
   2  -7  16       44.16       52.09      4.62 o 
  -2  -6  16      310.05      343.22      8.95 o 
  -1  -6  16        0.01        9.06      4.33 o 
   0  -6  16       81.19       93.98      5.55 o 
   1  -6  16       12.37       10.68      2.50 o 
   2  -6  16       37.47       33.84      3.80 o 
  -2  -5  16      288.09      316.15     10.55 o 
  -1  -5  16       53.94       53.78      4.26 o 
   0  -5  16        8.19        9.01      2.74 o 
   1  -5  16       14.86       14.27      3.00 o 
   2  -5  16        5.50        6.83      2.71 o 
  -2  -4  16       26.19       26.84      3.74 o 
  -1  -4  16        0.57        2.07      1.62 o 
   0  -4  16       20.40       22.47      3.53 o 
   1  -4  16       40.17       37.30      3.66 o 
   2  -4  16       55.84       49.40      4.48 o 
  -2  -3  16        6.68        6.26      2.70 o 
  -1  -3  16       33.23       36.41      3.76 o 
   0  -3  16        0.09        5.55      3.13 o 
   1  -3  16        4.67        4.39      2.58 o 
   2  -3  16      135.72      109.07      5.57 o 
  -2  -2  16       14.63       15.31      3.20 o 
  -1  -2  16       94.94       91.39      5.66 o 
   0  -2  16        2.10        6.56      2.91 o 
   1  -2  16        1.35        5.07      3.29 o 
   2  -2  16       49.11       37.92      3.73 o 
  -2  -1  16      108.94      104.03      5.49 o 
  -1  -1  16       17.22       14.28      2.92 o 
   0  -1  16       40.86       38.48      4.29 o 
   1  -1  16       43.71       55.77      5.15 o 
   2  -1  16        1.00        1.36      1.42 o 
  -2   0  16      269.32      273.38      9.29 o 
  -1   0  16       43.22       44.78      4.30 o 
   0   0  16       25.87       27.36      4.10 o 
   1   0  16      142.58      146.71      7.47 o 
  -1   1  16       32.06       29.98      3.77 o 
   0   1  16        1.26        2.30      1.79 o 
   1   1  16      218.92      233.21      8.45 o 
  -1   2  16        0.50        7.84      4.10 o 
   0   2  16       21.73       23.58      3.83 o 
   1   2  16      209.22      211.75      8.14 o 
   0  -9  17        5.12       10.62      3.25 o 
  -1  -8  17       92.20      100.42      5.62 o 
   0  -8  17       81.59       66.18      4.84 o 
   1  -8  17       31.57       28.82      3.98 o 
  -1  -7  17        0.25        4.56      3.79 o 
   0  -7  17        0.61       -0.18      4.11 o 
   1  -7  17       42.22       45.62      4.60 o 
  -1  -6  17       20.55       16.39      2.99 o 
   0  -6  17       81.90       70.28      5.38 o 
   1  -6  17        0.13        1.13      3.21 o 
  -1  -5  17       56.35       52.97      4.80 o 
   0  -5  17       48.34       37.31      3.76 o 
   1  -5  17       13.41       13.10      3.23 o 
  -1  -4  17       15.25       11.34      2.69 o 
   0  -4  17       49.24       44.13      4.33 o 
   1  -4  17        0.45        2.87      2.83 o 
  -1  -3  17       34.11       38.60      4.36 o 
   0  -3  17       59.57       65.28      5.03 o 
   1  -3  17        3.51        3.35      1.72 o 
  -1  -2  17       10.17       10.34      2.55 o 
   0  -2  17       38.43       50.44      4.55 o 
   1  -2  17        2.63        5.74      4.34 o 
  -1  -1  17       18.18       12.41      2.61 o 
   0  -1  17       77.91       67.41      4.85 o 
   1  -1  17        1.07        1.63      2.04 o 
   0   0  17      174.26      172.64      7.76 o 
                                                 
